# Supplementary material for: Using specific length amplified fragment sequencing to construct the high-density genetic map for Vitis (Vitis vinifera L. × Vitis amurensis Rupr.)
Source: Front Plant Sci. 2015 Jun 4;6:393. doi: 10.3389/fpls.2015.00393 (PMC4454882; doi:10.3389/fpls.2015.00393)
Supplement: Supplementary file 1 [file Presentation_1.ZIP]

Archive with 1 entries (1 files):
- Table S1 Information of the marker on the19 linkage groups (LGs).xlsx
