# Supplementary material for: Using specific length amplified fragment sequencing to construct the high-density genetic map for Vitis (Vitis vinifera L. × Vitis amurensis Rupr.)
Source: Front Plant Sci. 2015 Jun 4;6:393. doi: 10.3389/fpls.2015.00393 (PMC4454882; doi:10.3389/fpls.2015.00393)
Supplement: Supplementary file 1 [file Presentation_1.ZIP › Table S1 Information of the marker on the19 linkage groups (LGs).xlsx]

## Sheet: Female map
group 1
Marker239831	0
Marker227740	4.904
Marker224020	17.177
Marker240311	25.039
Marker229858	25.039
Marker242972	25.039
Marker203465	25.039
Marker228770	25.039
Marker237753	25.039
Marker224009	25.039
Marker250823	25.039
Marker227516	26.399
Marker237578	26.399
Marker209351	27.76
Marker202124	27.76
Marker203484	30.519
Marker229580	30.519
Marker240386	30.519
Marker205726	30.519
Marker230668	30.519
Marker224744	30.519
Marker226332	30.519
Marker219935	30.519
Marker242722	31.195
Marker234428	31.195
Marker208762	31.195
Marker205449	31.195
Marker232767	31.871
Marker224430	31.871
Marker225797	31.871
Marker235841	31.871
Marker239047	31.871
Marker221193	32.546
Marker248372	32.546
Marker239810	32.546
Marker224471	32.546
Marker226932	33.222
Marker218756	33.222
Marker218876	33.898
Marker220759	33.898
Marker242386	33.898
Marker202967	33.898
Marker221427	33.898
Marker240502	34.911
Marker240735	35.932
Marker221373	35.932
Marker218651	36.607
Marker226440	36.607
Marker218323	36.607
Marker211270	36.607
Marker251203	36.607
Marker221969	36.607
Marker243385	36.607
Marker248140	36.607
Marker250711	36.607
Marker209237	36.607
Marker223704	36.607
Marker226324	36.607
Marker214806	36.607
Marker207214	36.607
Marker251224	37.283
Marker227325	37.283
Marker247950	37.283
Marker219130	37.283
Marker232497	37.959
Marker233251	37.959
Marker227069	37.959
Marker241312	37.959
Marker246902	37.959
Marker243169	37.959
Marker244220	37.959
Marker213149	37.959
Marker210821	39.062
Marker217491	39.993
Marker206456	41.051
Marker221560	42.027
Marker204234	42.703
Marker233866	42.703
Marker211471	42.703
Marker234599	42.703
Marker207727	43.378
Marker232979	43.378
Marker231483	44.054
Marker218966	44.054
Marker238088	44.054
Marker201616	44.054
Marker206309	44.054
Marker235036	44.054
Marker236405	44.054
Marker221819	44.054
Marker216848	45.415
Marker210166	46.09
Marker209299	46.09
Marker210621	46.09
Marker218590	46.766
Marker237088	46.766
Marker247590	46.766
Marker242102	47.442
Marker215110	47.442
Marker230737	48.802
Marker219828	48.802
Marker249988	49.478
Marker212873	49.478
Marker224250	49.478
Marker217517	49.478
Marker221705	49.478
Marker244464	50.154
Marker249349	50.829
Marker220996	50.829
Marker244762	51.505
Marker216216	51.505
Marker245309	51.505
Marker203244	51.505
Marker234185	51.505
Marker213595	51.505
Marker236933	52.181
Marker239502	52.181
Marker250979	52.181
Marker238542	53.541
Marker224386	53.541
Marker213125	53.541
Marker202287	54.217
Marker244965	54.893
Marker239727	54.893
Marker232450	54.893
Marker237004	56.948
Marker240495	56.948
Marker216690	60.045
Marker205192	60.977
Marker219841	63.137
Marker225949	63.137
Marker221832	63.137
Marker241769	63.137
Marker218591	63.137
Marker237795	63.137
Marker206749	63.137
Marker250071	63.137
Marker219571	63.137
Marker246710	63.137
Marker234665	63.137
Marker220578	63.137
Marker204629	63.137
Marker207794	63.812
Marker222705	63.812
Marker208518	63.812
Marker218419	63.812
Marker243577	63.812
Marker232209	63.812
Marker219575	64.488
Marker229772	65.849
Marker234525	65.849
Marker231659	65.849
Marker215761	65.849
Marker226943	65.849
Marker243217	65.849
Marker211932	65.849
Marker231864	65.849
Marker208123	65.849
Marker214931	65.849
Marker240774	65.849
Marker212766	65.849
Marker240240	65.849
Marker218765	67.209
Marker229061	67.209
Marker241360	67.209
Marker246127	67.209
Marker232478	67.885
Marker237281	67.885
Marker218695	69.246
Marker248767	69.246
Marker218136	69.246
Marker205112	69.246
Marker214022	69.246
Marker236015	69.921
Marker247779	71.282
Marker205329	71.282
Marker242780	71.958
Marker221246	71.958
Marker219361	74.717
Marker231911	74.717
Marker226954	74.717
Marker223591	74.717
Marker227789	75.393
Marker202744	75.393
Marker215630	75.393
Marker247449	75.393
Marker237033	75.393
Marker214164	75.393
Marker221770	75.393
Marker222146	75.393
Marker207100	75.393
Marker224336	76.068
Marker245795	76.068
Marker248265	76.068
Marker222569	76.068
Marker203779	77.429
Marker224607	77.429
Marker221743	79.049
Marker239717	81.543
Marker247237	82.219
Marker240255	82.894
Marker219440	83.57
Marker205638	84.246
Marker234429	84.246
Marker203808	84.246
Marker212436	84.246
Marker241670	85.606
Marker232510	86.967
Marker251529	86.967
Marker202183	90.907
Marker246804	91.825
Marker250000	91.825
Marker218568	91.825
Marker205127	91.825
Marker238752	91.825
Marker208903	92.5
Marker243481	92.5
Marker226418	92.5
Marker220633	93.861
Marker215608	93.861
Marker216951	93.861
Marker215365	94.537
Marker217131	94.537
Marker228415	94.537
Marker206912	94.537
Marker231626	94.537
Marker214219	95.212
Marker206924	95.888
Marker219365	95.888
Marker243849	95.888
Marker222581	97.943
Marker251446	97.943
Marker201577	97.943
Marker224412	97.943
Marker230149	99.998
Marker228008	99.998
Marker241355	99.998
Marker230849	99.998
Marker211991	101.359
Marker206065	101.359
Marker251670	102.034
Marker204165	102.034
Marker225092	102.925
Marker228738	103.056
Marker251175	103.413
Marker204037	104.089
Marker240175	104.089
Marker216582	104.089
Marker209010	104.089
Marker217019	104.089
Marker239969	104.089
Marker247723	104.089
Marker212084	104.089
Marker234191	104.089
Marker248592	104.089
Marker206124	104.089
Marker241117	104.089
Marker209841	104.089
Marker207556	105.449
Marker217246	105.449
Marker233689	105.449
Marker208712	105.449
Marker207697	105.449
Marker251539	105.449
Marker218570	105.449
Marker251818	105.449
Marker234049	105.449
Marker244026	105.449
Marker211018	105.449
Marker244735	105.449
Marker213254	105.449
Marker234839	105.449
Marker218975	105.449
Marker236407	105.449
Marker232596	105.449
Marker208662	105.449
Marker249673	105.449
Marker240128	105.449
Marker235767	105.449
Marker216232	105.449
Marker233618	105.449
Marker210079	105.449
Marker228823	105.449
Marker245449	105.449
Marker216675	105.449
Marker227028	105.449
Marker250906	105.449
Marker218344	105.449
Marker205811	105.449
Marker222819	105.449
Marker240132	105.449
Marker220419	105.449
Marker220998	105.449
group 2
Marker677766	0
Marker700616	0
Marker676579	0
Marker707477	0.676
Marker692519	1.351
Marker677804	1.351
Marker699402	1.351
Marker671006	1.351
Marker692173	2.712
Marker699546	4.073
Marker711521	5.433
Marker682418	5.433
Marker682435	5.433
Marker673234	5.433
Marker668523	5.433
Marker703992	5.433
Marker696098	5.433
Marker692322	5.433
Marker672684	5.433
Marker686783	5.433
Marker712122	5.433
Marker710625	5.433
Marker688524	6.109
Marker690181	6.109
Marker711194	6.785
Marker697593	7.46
Marker687284	7.46
Marker674063	7.46
Marker682887	7.46
Marker691581	7.46
Marker677314	7.46
Marker669652	7.46
Marker689891	7.46
Marker676929	7.46
Marker672598	7.46
Marker671839	8.821
Marker690458	8.821
Marker681963	9.497
Marker695233	10.172
Marker698530	11.533
Marker689102	11.533
Marker672340	11.533
Marker678061	11.533
Marker704693	11.533
Marker685711	11.533
Marker685078	11.533
Marker688229	11.533
Marker686796	11.533
Marker698421	11.533
Marker698548	11.533
Marker692458	11.533
Marker687406	12.209
Marker681139	12.209
Marker689670	12.884
Marker686228	12.884
Marker675521	12.884
Marker710985	12.884
Marker700283	12.884
Marker710574	12.884
Marker697787	12.884
Marker702213	12.884
Marker680775	12.884
Marker675719	12.884
Marker693198	12.884
Marker712587	12.884
Marker683057	12.884
Marker710591	12.884
Marker704153	12.884
Marker700370	13.56
Marker679349	13.56
Marker696218	14.236
Marker682470	14.236
Marker676528	14.236
Marker713011	14.236
Marker700368	15.596
Marker689262	15.596
Marker699640	15.596
Marker711029	15.596
Marker710554	15.596
Marker702392	15.596
Marker709031	15.596
Marker706879	15.596
Marker672327	15.596
Marker686624	15.596
Marker697853	18.356
Marker682554	19.031
Marker681487	19.031
Marker688723	19.707
Marker700326	19.707
Marker692269	19.707
Marker709972	19.707
Marker701076	19.707
Marker673517	19.707
Marker682528	21.068
Marker699428	21.743
Marker693726	21.743
Marker675432	21.743
Marker698782	21.743
Marker688793	23.798
Marker700374	23.798
Marker701052	23.798
Marker684388	23.798
Marker693633	23.798
Marker678125	23.798
Marker707521	23.798
Marker685277	23.798
Marker697508	23.798
Marker704841	23.798
Marker690662	25.159
Marker697056	25.159
Marker706998	25.159
Marker707062	25.835
Marker693779	26.51
Marker700416	26.51
Marker711254	26.51
Marker671586	26.51
Marker697967	26.51
Marker698128	26.51
Marker675943	26.51
Marker706563	26.51
Marker698878	26.51
Marker671351	26.51
Marker676412	26.51
Marker687467	26.51
Marker682778	26.51
Marker671473	26.51
Marker708890	26.51
Marker672668	27.186
Marker687035	27.186
Marker670936	27.862
Marker671749	27.862
Marker698919	27.862
Marker701622	27.862
Marker668542	27.862
Marker702535	32.795
Marker690891	33.471
Marker689397	33.471
Marker678152	33.471
Marker711611	45.56
Marker683510	45.56
Marker696324	46.235
Marker695073	48.29
Marker710065	48.29
Marker704597	48.29
Marker698417	48.29
Marker691252	48.29
Marker709186	48.29
Marker674940	48.29
Marker668921	48.29
Marker682035	48.966
Marker687411	48.966
Marker670946	48.966
Marker711222	51.021
Marker675051	51.021
Marker681503	51.697
Marker677005	52.373
Marker711032	52.373
Marker672940	53.048
Marker701584	53.048
Marker708359	53.048
Marker707108	53.724
Marker697664	53.724
Marker697672	53.724
Marker683225	53.724
Marker669573	53.724
Marker702010	54.4
Marker705852	54.4
Marker698687	54.4
Marker678000	55.075
Marker700706	55.075
Marker684298	55.751
Marker689089	57.112
Marker673457	57.112
Marker692463	57.112
Marker672381	57.112
Marker685864	57.787
Marker709327	58.463
Marker712213	59.139
Marker673654	59.814
Marker709591	59.814
Marker684962	59.814
Marker676883	59.814
Marker711265	59.814
Marker687412	59.814
Marker694834	61.869
Marker705456	61.869
Marker681019	62.726
Marker707162	65.297
Marker670861	65.297
Marker702322	66.658
Marker698344	66.658
Marker709639	67.334
Marker680874	67.334
Marker684211	67.334
Marker683521	67.334
Marker696546	67.334
Marker676816	67.334
Marker705115	67.334
Marker707178	67.334
Marker691616	67.334
Marker692135	67.334
Marker683932	69.389
Marker670656	69.389
Marker701784	69.389
Marker678325	69.389
Marker673398	69.389
Marker680350	70.065
Marker690730	70.065
group 3
Marker508863	0
Marker494717	0
Marker513441	0
Marker499228	0
Marker492329	0.676
Marker492927	0.676
Marker500313	0.676
Marker501328	0.676
Marker504853	0.676
Marker524809	0.676
Marker494646	0.676
Marker517951	0.676
Marker512458	0.676
Marker497411	2.731
Marker510969	4.091
Marker506059	4.091
Marker496350	6.851
Marker510811	6.851
Marker524211	6.851
Marker509058	8.906
Marker504023	8.906
Marker499647	8.906
Marker511486	8.906
Marker519275	9.581
Marker517227	9.581
Marker500242	10.257
Marker523452	11.618
Marker490464	11.618
Marker493193	12.978
Marker508274	13.654
Marker515132	14.33
Marker499519	14.33
Marker500824	14.33
Marker514253	14.33
Marker488820	14.33
Marker506170	14.33
Marker518252	14.33
Marker506966	15.005
Marker506618	15.681
Marker489771	15.681
Marker500980	16.357
Marker514917	16.357
group 4
Marker664161	0
Marker618006	0
Marker626210	0
Marker653922	0
Marker654337	0
Marker654400	0
Marker668060	0.676
Marker647196	1.351
Marker622460	1.351
Marker654585	1.351
Marker648339	2.027
Marker642763	2.027
Marker617262	2.027
Marker621046	2.027
Marker612381	2.027
Marker637383	2.027
Marker667576	4.082
Marker626958	4.082
Marker655531	4.082
Marker647314	4.082
Marker612773	9.762
Marker666815	9.762
Marker650006	9.762
Marker667600	9.762
Marker632668	10.438
Marker634207	10.438
Marker621524	10.438
Marker636479	10.438
Marker656152	10.438
Marker661039	10.438
Marker637340	11.798
Marker623567	12.474
Marker646254	12.474
Marker664956	13.15
Marker642993	13.15
Marker643916	13.15
Marker632022	13.15
Marker643288	13.15
Marker641777	13.15
Marker628060	13.15
Marker654793	15.205
Marker640267	15.205
Marker632464	15.205
Marker642548	15.205
Marker662049	15.205
Marker619969	16.565
Marker656666	18.62
Marker632642	18.62
Marker614125	20.676
Marker644574	20.676
Marker660943	21.351
Marker656312	21.351
Marker635961	21.351
Marker619525	22.027
Marker648808	23.388
Marker642439	23.388
Marker619636	23.388
Marker629339	23.388
Marker617665	23.388
Marker657500	23.388
Marker646315	23.388
Marker639992	23.388
Marker623348	23.388
Marker623900	23.388
Marker632456	23.388
Marker620906	26.861
Marker656921	26.861
Marker616028	26.861
Marker664417	27.537
Marker615599	30.296
Marker629660	30.972
Marker655338	31.648
Marker646511	31.648
Marker667356	31.648
Marker631569	31.648
Marker654708	32.323
Marker641045	32.323
Marker627605	32.323
Marker624876	32.323
Marker663872	34.378
Marker642191	34.378
Marker668006	34.378
Marker615778	34.378
Marker650098	34.378
Marker616657	34.378
Marker640777	35.054
Marker639177	35.054
Marker641479	35.054
Marker654251	35.054
Marker653544	37.813
Marker644010	37.813
Marker616433	37.813
Marker659169	37.813
Marker667301	37.813
Marker648958	37.813
Marker646706	37.813
Marker634375	38.489
Marker647939	38.489
Marker659783	39.85
Marker628683	40.525
Marker662800	40.525
Marker662653	41.201
Marker665457	41.201
Marker639703	41.201
Marker636541	41.877
Marker630363	41.877
Marker626824	43.932
Marker662275	43.932
Marker637732	43.932
Marker660017	43.932
Marker641707	43.932
Marker639436	45.987
Marker634774	45.987
Marker626495	45.987
Marker660375	45.987
Marker638679	45.987
Marker644184	45.987
Marker638603	45.987
Marker627470	48.042
Marker655952	48.042
Marker642610	48.042
Marker620445	48.042
Marker642217	48.042
Marker645659	48.042
Marker655509	48.042
Marker623995	48.042
Marker621320	48.042
Marker656355	50.801
Marker653298	50.801
Marker642920	50.801
Marker640815	50.801
Marker640491	50.801
Marker614938	50.801
Marker654816	51.477
Marker616191	51.477
Marker653789	51.477
Marker623543	51.477
Marker631170	51.477
Marker626507	51.477
Marker660299	51.477
Marker613681	52.153
Marker652218	52.153
Marker665998	54.208
Marker645891	54.208
Marker638327	54.208
Marker633102	54.208
Marker642003	54.208
Marker629446	54.208
Marker625218	54.208
Marker650635	54.208
Marker612715	54.208
Marker666841	54.208
Marker619493	54.208
Marker642497	54.208
Marker652276	54.208
Marker658149	54.208
Marker621498	54.208
Marker665853	54.208
Marker629433	54.208
Marker668090	54.208
Marker612599	57.681
Marker625305	65.669
Marker650659	65.669
Marker637416	65.669
Marker634860	65.669
Marker650442	65.669
Marker618373	65.669
Marker641068	65.669
Marker653923	65.669
Marker623345	65.669
Marker615681	65.669
Marker615950	67.724
Marker667736	67.724
Marker629089	67.724
Marker632358	67.724
Marker664553	68.4
Marker626905	69.076
Marker649399	69.751
Marker625722	69.751
Marker634796	70.427
Marker613066	71.788
Marker646793	71.788
Marker644180	71.788
Marker616075	72.463
Marker667324	72.463
Marker667025	72.463
Marker664849	73.139
Marker627442	73.139
Marker649444	73.139
Marker649848	74.5
Marker666567	74.5
Marker631389	74.5
Marker619202	74.5
Marker630673	74.5
Marker625620	74.5
Marker652979	74.5
Marker647750	74.5
Marker658844	74.5
Marker651404	74.5
Marker619026	74.5
Marker667735	74.5
Marker657026	75.175
Marker642532	75.851
Marker614045	75.851
Marker668008	75.851
Marker659966	75.851
Marker618142	76.527
Marker615401	76.527
Marker626754	77.887
Marker637480	79.248
Marker663756	79.924
Marker641632	79.924
Marker632164	79.924
Marker661224	79.924
group 5
Marker861842	0
Marker862606	7.374
Marker894433	7.481
Marker868973	36.887
Marker861652	57.192
Marker852567	59.704
Marker871181	63.023
Marker883026	63.027
Marker843777	74.272
Marker888749	76.327
Marker878979	76.327
Marker869595	77.003
Marker862852	77.003
Marker862076	77.003
Marker847006	77.678
Marker891761	77.678
Marker854261	81.152
Marker888521	83.911
Marker888618	83.911
Marker874875	83.911
Marker885665	84.587
Marker847462	84.587
Marker849189	84.587
Marker890600	84.587
Marker882564	84.587
Marker855275	84.587
Marker879576	84.587
Marker869661	84.587
Marker874487	84.587
Marker888733	84.587
Marker856565	84.587
Marker895502	84.587
Marker889546	84.587
Marker890170	84.587
Marker846380	85.948
Marker857958	85.948
Marker859649	85.948
Marker871976	85.948
Marker875745	85.948
Marker851999	85.948
Marker894869	86.623
Marker843739	86.623
Marker844641	86.623
Marker852234	86.623
Marker884733	87.299
Marker874041	87.299
Marker885645	87.299
Marker895594	87.299
Marker866594	87.299
Marker886160	87.975
Marker887374	87.975
Marker882664	87.975
Marker845854	87.975
Marker880809	87.975
Marker883271	90.03
Marker876059	90.706
Marker873701	91.381
Marker872327	91.381
Marker888870	91.381
Marker894575	91.381
Marker850165	91.381
Marker887292	91.381
Marker869974	91.381
Marker883233	91.381
Marker870771	91.381
Marker845897	91.381
Marker848428	91.381
Marker883993	91.381
Marker882658	91.381
Marker844029	91.381
Marker886526	91.381
Marker893106	93.436
Marker855234	94.112
Marker868650	94.112
Marker854671	94.112
Marker866480	95.473
Marker852909	95.473
Marker849309	95.473
Marker879266	95.473
Marker876755	95.473
Marker864551	96.148
Marker851689	96.824
Marker893543	97.5
Marker848242	97.5
Marker868867	97.5
Marker874011	98.175
Marker863383	98.175
Marker892015	99.536
Marker861329	100.212
Marker848703	100.212
Marker848185	100.887
Marker885859	100.887
Marker865476	100.887
Marker869571	100.887
Marker890297	101.563
Marker871515	101.563
Marker855990	101.563
Marker858288	102.239
Marker880975	102.239
Marker886953	102.239
Marker861653	102.914
Marker875719	103.59
Marker881345	103.59
Marker867143	103.59
Marker852070	103.59
Marker863638	103.59
Marker870593	103.59
Marker853963	103.59
Marker858457	103.59
Marker863005	103.59
Marker884463	104.266
Marker861205	104.266
Marker858322	104.266
Marker894584	104.941
Marker895943	104.941
Marker863728	104.941
Marker873254	104.941
Marker893896	104.941
Marker844165	104.941
Marker846193	104.941
Marker870308	104.941
Marker895102	104.941
Marker886092	104.941
Marker888767	104.941
Marker861402	104.941
Marker858702	104.941
Marker879171	104.941
Marker865748	104.941
Marker846541	104.941
Marker889621	104.941
Marker885841	104.941
Marker849229	104.941
Marker866008	111.647
Marker863022	112.767
Marker850851	112.767
Marker852108	113.442
Marker853165	113.442
Marker869373	113.442
Marker867813	113.442
Marker888710	113.442
Marker872944	113.442
Marker853114	113.442
Marker844476	113.442
Marker893682	113.442
Marker892718	113.442
Marker852701	113.442
Marker895109	116.916
Marker884438	116.916
Marker854805	117.592
Marker873998	117.592
Marker859573	117.592
Marker884342	117.592
Marker890941	117.592
Marker886861	118.952
Marker867786	118.952
Marker854277	119.628
Marker843488	119.628
Marker882866	119.628
Marker863306	119.628
Marker872309	119.628
Marker871398	119.628
Marker890764	120.304
Marker876841	120.304
Marker845413	120.979
Marker844681	120.979
Marker875107	121.655
Marker871328	123.016
Marker873145	123.016
Marker878652	123.691
Marker873638	123.691
Marker874828	125.052
Marker893369	125.052
Marker863929	125.052
Marker847230	125.728
Marker866783	125.728
Marker876936	125.728
Marker874427	125.728
Marker848225	125.728
Marker880616	125.728
Marker846879	125.728
Marker855127	125.728
Marker863360	125.728
Marker859211	125.728
Marker889041	126.403
Marker890710	126.403
Marker848042	126.403
Marker885975	126.403
Marker864884	126.403
Marker865413	126.403
Marker847352	126.403
Marker850294	126.403
Marker880887	126.403
Marker870130	126.403
Marker889328	127.079
Marker891122	127.079
Marker859498	127.079
Marker889754	127.755
Marker868983	127.755
Marker892851	127.755
Marker867796	127.755
Marker862165	127.755
Marker879839	128.43
Marker878128	128.43
Marker880237	128.43
Marker867596	128.43
Marker866098	129.106
Marker850088	129.106
Marker859568	129.782
Marker862975	129.782
Marker879710	129.782
Marker843804	129.782
Marker849419	130.457
Marker868986	130.457
Marker880826	131.133
Marker850571	131.133
Marker864924	131.133
Marker873735	131.133
Marker891518	131.133
Marker882176	131.133
Marker865563	131.133
Marker885146	131.133
Marker864590	131.133
Marker875523	131.133
Marker864905	131.133
Marker855093	131.133
Marker868968	131.133
Marker852182	131.133
Marker889180	131.133
Marker869412	131.133
Marker889443	131.133
Marker889149	131.133
Marker843121	131.133
Marker877740	131.133
Marker876563	131.133
Marker889730	131.133
Marker854404	131.133
Marker874018	131.809
Marker860119	131.809
Marker893272	131.809
Marker884472	131.809
Marker844326	131.809
Marker882106	132.484
Marker876937	132.484
Marker883266	132.484
Marker886513	132.484
Marker888568	132.484
Marker887904	132.484
Marker894051	132.484
Marker858858	132.484
Marker845168	137.418
Marker844685	137.418
Marker846975	138.094
Marker859705	138.094
Marker858214	138.769
Marker857237	139.445
Marker849510	139.445
Marker848860	140.121
Marker853376	140.121
Marker878284	141.481
Marker868157	141.481
Marker887498	141.481
Marker846097	141.481
Marker846428	141.481
Marker882558	141.481
Marker881596	144.241
Marker894546	144.916
Marker875969	144.916
Marker885637	144.916
Marker881575	144.916
Marker887220	144.916
Marker893464	144.916
Marker865449	144.916
Marker884831	144.916
Marker865578	144.916
Marker851611	144.916
Marker859087	144.916
Marker852811	144.916
Marker859993	144.916
Marker889534	145.762
Marker851355	148.345
Marker854939	148.345
Marker881664	148.345
Marker861498	148.345
Marker866368	148.345
Marker859618	148.345
Marker887702	148.345
Marker884133	148.345
Marker867344	148.345
Marker892336	148.345
Marker867460	148.345
Marker863553	148.345
Marker895470	148.345
Marker843504	148.345
Marker882182	148.345
Marker865604	148.345
Marker846528	148.345
Marker873230	148.345
Marker869947	148.345
Marker856977	148.345
Marker861718	148.345
Marker889202	148.345
Marker880415	148.345
Marker895770	148.345
Marker872223	148.345
Marker886174	149.021
Marker851200	149.021
Marker870673	149.021
Marker857137	149.021
Marker857484	149.021
Marker894346	149.021
Marker852275	153.219
Marker891798	155.978
Marker868477	163.586
Marker854809	171.17
Marker886107	176.516
Marker889695	179.592
Marker880896	189.115
Marker848084	189.845
Marker856653	190.521
Marker870711	190.521
Marker862178	191.197
Marker853262	191.197
Marker850060	191.197
Marker869463	191.197
Marker879563	191.197
Marker880898	191.872
Marker881059	191.872
Marker890290	191.872
Marker869508	191.872
Marker877317	191.872
Marker883695	191.872
Marker870815	192.548
Marker852120	192.548
Marker892771	192.548
Marker847908	192.548
Marker849143	193.224
Marker848289	193.224
Marker884604	193.899
Marker865218	193.899
Marker856387	195.954
Marker862215	195.954
Marker888638	195.954
Marker854577	195.954
Marker852276	195.954
Marker850542	195.954
Marker853717	195.954
Marker870097	195.954
Marker881978	195.954
Marker882526	195.954
Marker843899	195.954
Marker861971	195.954
Marker881357	195.954
Marker895623	195.954
Marker869694	195.954
Marker858820	195.954
Marker877750	195.954
Marker895173	195.954
Marker887840	195.954
Marker864199	195.954
Marker849817	197.315
Marker849773	199.37
Marker846400	199.37
Marker894969	202.129
Marker858910	204.188
Marker895600	206.24
Marker881912	207.6
Marker859682	210.36
Marker848489	212.415
Marker848698	214.47
group 6
Marker274271	0
Marker254902	0
Marker283951	0
Marker259125	2.055
Marker280097	2.731
Marker280401	2.731
Marker292167	2.731
Marker288805	2.731
Marker295167	2.731
Marker286642	2.731
Marker295502	2.731
Marker261673	2.731
Marker290706	2.731
Marker281620	2.731
Marker285309	2.731
Marker258783	2.731
Marker255039	2.731
Marker290537	3.406
Marker292437	3.406
Marker277005	4.082
Marker265968	4.758
Marker295041	4.758
Marker265326	7.517
Marker270947	7.517
Marker294359	10.276
Marker274112	11.637
Marker251972	11.637
Marker269004	11.637
Marker295303	12.313
Marker268896	12.988
Marker267737	14.349
Marker291268	14.349
Marker274980	14.349
Marker275090	14.349
Marker282898	14.349
Marker257861	14.349
Marker287474	14.349
Marker252350	14.349
Marker283967	15.025
Marker287876	15.025
Marker266040	15.025
Marker281471	15.025
Marker267719	15.025
Marker272419	15.7
Marker286391	15.7
Marker261872	15.7
Marker252145	16.376
Marker288656	16.376
Marker253632	17.737
Marker269379	18.412
Marker282885	19.088
Marker291807	19.088
Marker289140	19.764
Marker287527	20.44
Marker292139	20.44
Marker295258	20.44
Marker261875	20.44
Marker253506	20.44
Marker288430	21.8
Marker263735	21.8
Marker273133	22.476
Marker256958	22.476
Marker255410	22.476
Marker263934	23.152
Marker294077	23.152
Marker281711	23.152
Marker269877	23.152
Marker276422	23.152
Marker258533	23.152
Marker286382	23.152
Marker272947	23.152
Marker294974	23.152
Marker295018	23.152
Marker274291	23.152
Marker269019	23.152
Marker257829	23.152
Marker287075	23.152
Marker262083	23.152
Marker253472	23.152
Marker266426	23.152
Marker264088	23.152
Marker258739	23.152
Marker260334	23.152
Marker259739	23.152
Marker287540	25.911
Marker291410	25.911
Marker290525	26.587
Marker291078	26.587
Marker266979	26.587
Marker265983	26.587
Marker258322	26.587
Marker277827	26.587
Marker292578	27.262
Marker254599	27.262
Marker287698	28.623
Marker264513	29.983
Marker267526	29.983
Marker282622	30.659
Marker289177	30.659
Marker281061	30.659
Marker261491	30.659
Marker287006	30.659
Marker278797	30.659
Marker292788	30.659
Marker274088	32.02
Marker259445	32.02
Marker253784	32.02
Marker261196	32.02
Marker286896	32.02
Marker253821	32.02
Marker285107	32.02
Marker271784	32.02
Marker283562	32.02
Marker261285	32.695
Marker252488	32.695
Marker251863	34.056
Marker256730	34.056
Marker278066	34.056
Marker275602	34.732
Marker286628	35.407
Marker255257	35.407
Marker280996	37.463
Marker272718	38.823
Marker287618	39.499
Marker286739	39.499
Marker282180	39.499
Marker266656	39.499
Marker282989	39.499
Marker272842	39.499
Marker273861	39.499
Marker283748	39.499
Marker288431	39.499
Marker285327	39.499
Marker265389	39.499
Marker294230	39.499
Marker292106	39.499
Marker262405	39.499
Marker292560	39.499
Marker288825	39.499
Marker281804	39.499
Marker287882	40.175
Marker288124	40.175
Marker293701	40.85
Marker264206	40.85
Marker280210	40.85
Marker287465	45.049
Marker287611	45.049
Marker273641	45.049
Marker261708	45.049
Marker265125	45.049
Marker257703	45.049
Marker254704	45.049
Marker292311	45.724
Marker267424	45.724
Marker287790	45.724
Marker256938	45.724
Marker295400	46.4
Marker255442	47.761
Marker272585	47.761
Marker284618	49.816
Marker275138	49.816
Marker256355	49.816
Marker263020	49.816
Marker268265	49.816
Marker262123	49.816
Marker256986	49.816
Marker263459	49.816
Marker278863	49.816
Marker291524	49.816
Marker266735	49.816
Marker271586	49.816
Marker273061	49.816
Marker261397	49.816
Marker276429	49.816
Marker275006	49.816
Marker290928	49.816
Marker277116	49.816
Marker264413	49.816
Marker285156	49.816
Marker277226	49.816
Marker261887	49.816
Marker275801	49.816
Marker290588	49.816
Marker289759	49.816
Marker279677	49.816
Marker267800	49.816
Marker280395	49.816
Marker261643	49.816
Marker282421	49.816
Marker295233	49.816
Marker254108	49.816
Marker261568	49.816
Marker257443	49.816
Marker260481	49.816
Marker267321	49.816
Marker280454	49.816
Marker256199	49.816
Marker290799	49.816
Marker282322	49.816
Marker289257	50.491
Marker293102	50.491
Marker276934	50.491
Marker268990	50.491
Marker279192	50.491
Marker283401	50.491
Marker253097	51.167
Marker254897	51.167
Marker271383	51.167
Marker263514	51.167
Marker272853	51.167
Marker281782	51.843
Marker292524	51.843
Marker263867	51.843
Marker279013	51.843
Marker252538	51.843
Marker259335	51.843
Marker273867	51.843
Marker283734	51.843
Marker257825	51.843
Marker291031	51.843
Marker261015	51.843
Marker293452	52.518
Marker256143	52.518
Marker266639	52.518
Marker265645	52.518
Marker281389	53.194
Marker256080	53.194
Marker254558	53.194
Marker283376	53.194
Marker268926	53.194
Marker286257	53.194
Marker292071	53.194
Marker287092	53.194
Marker289027	53.194
Marker282609	53.194
Marker259874	53.87
Marker272379	53.87
Marker255439	53.87
Marker254939	53.87
Marker289816	53.87
Marker255985	53.87
Marker287571	55.23
Marker255552	55.906
Marker291702	55.906
Marker277356	56.582
Marker265199	57.942
Marker257224	57.942
Marker258582	57.942
Marker265804	58.618
Marker273694	58.618
Marker283341	58.618
Marker293205	58.618
Marker295336	58.618
Marker267392	58.618
Marker287511	58.618
Marker288631	58.618
Marker283047	58.618
Marker283085	68.21
Marker273883	69.847
Marker263985	74.181
Marker269944	77.655
Marker294850	85.982
Marker255886	85.982
Marker263901	85.982
Marker260279	85.982
Marker277742	85.982
Marker283074	85.982
Marker273440	85.982
Marker282544	85.982
Marker276238	85.982
Marker275871	85.982
Marker262506	85.982
Marker288103	85.982
Marker272308	88.286
Marker255763	89.403
Marker289110	89.403
Marker268027	89.403
Marker284797	89.403
Marker278250	89.403
Marker272748	89.403
Marker265927	94.336
Marker285271	94.336
Marker260009	95.012
Marker289661	95.012
Marker258181	95.688
Marker257792	95.688
Marker280024	97.048
Marker253234	97.724
Marker275564	97.724
Marker275087	97.724
Marker286638	98.4
Marker265608	98.4
Marker263529	98.4
Marker263062	99.075
Marker285377	99.075
Marker294215	99.075
Marker261544	99.075
Marker259321	99.075
Marker271133	99.075
Marker288963	99.075
Marker255944	99.075
Marker277070	99.075
Marker285325	99.075
Marker292538	99.075
Marker282942	99.075
Marker256777	99.075
Marker260038	99.075
Marker294654	99.075
Marker288936	99.075
Marker264750	99.075
Marker289179	99.075
Marker284911	99.075
Marker264942	100.436
Marker256719	100.436
Marker264844	100.436
Marker269943	100.436
Marker294344	100.436
Marker284259	100.436
Marker276389	101.112
Marker293857	101.112
Marker294535	101.112
Marker274075	101.787
Marker266577	101.787
Marker287629	102.463
Marker267543	102.463
Marker268937	102.463
Marker269846	102.463
Marker252365	103.139
Marker274824	103.139
Marker291574	103.139
Marker286489	103.139
Marker267029	103.814
Marker254791	103.814
Marker292237	103.814
Marker252421	103.814
Marker255317	103.814
Marker267073	103.814
Marker269288	104.49
Marker295178	105.851
Marker255371	105.851
group 7
Marker35388	0
Marker39262	0
Marker40277	0.676
Marker731	1.351
Marker27328	1.351
Marker38389	1.351
Marker11353	1.351
Marker22124	1.351
Marker3534	1.351
Marker34907	1.351
Marker38101	9.339
Marker32814	9.339
Marker22332	9.339
Marker36407	9.339
Marker23242	10.015
Marker39621	10.015
Marker7847	10.691
Marker17080	10.691
Marker27908	10.691
Marker10092	10.691
Marker30521	10.691
Marker6592	10.691
Marker37215	10.691
Marker7966	11.366
Marker28377	11.366
Marker21248	11.366
Marker27705	11.366
Marker21904	12.727
Marker26128	12.727
Marker23404	12.727
Marker15928	12.727
Marker6926	14.088
Marker10135	14.763
Marker42391	14.763
Marker30716	14.763
Marker37376	14.763
Marker39779	14.763
Marker15044	14.763
Marker41194	14.763
Marker1376	14.763
Marker37025	14.763
Marker17433	16.19
Marker37508	18.882
Marker6124	18.882
Marker8952	18.882
Marker26267	20.242
Marker18483	20.242
Marker41456	20.242
Marker25539	20.242
Marker25254	20.242
Marker21748	20.242
Marker24408	20.242
Marker19205	20.242
Marker37359	22.297
Marker25946	22.297
Marker16448	22.297
Marker3411	22.297
Marker27123	22.973
Marker33741	22.973
Marker31107	22.973
Marker31352	22.973
Marker25170	22.973
Marker16575	23.649
Marker39739	23.649
Marker11982	24.324
Marker38413	24.324
Marker38130	24.324
Marker26652	24.324
Marker10779	24.324
Marker20093	27.084
Marker3089	29.139
Marker42066	29.814
Marker10573	29.814
Marker30240	30.49
Marker33503	30.49
Marker34668	30.49
Marker28534	30.49
Marker31468	31.851
Marker3468	31.851
Marker13576	31.851
Marker3608	31.851
Marker11804	31.851
Marker28865	31.851
Marker14910	31.851
Marker35139	32.526
Marker29701	32.526
Marker23250	32.526
Marker25723	32.526
Marker13392	32.526
Marker6359	33.202
Marker41092	33.202
Marker12977	33.202
Marker7395	33.202
Marker34487	33.878
Marker40901	33.878
Marker1022	33.878
Marker35285	33.878
Marker11393	33.878
Marker17550	33.878
Marker37564	33.878
Marker16324	33.878
Marker40625	33.878
Marker42974	33.878
Marker8829	33.878
Marker14829	33.878
Marker6171	33.878
Marker7724	33.878
Marker24977	33.878
Marker10787	33.878
Marker11262	33.878
Marker32641	33.878
Marker38438	33.878
Marker22748	34.553
Marker4904	35.229
Marker12382	35.905
Marker27231	35.905
Marker6958	35.905
Marker28372	35.905
Marker18846	36.58
Marker36025	36.58
Marker11478	36.58
Marker30391	37.256
Marker16106	37.256
Marker21312	37.256
Marker15705	37.256
Marker11528	37.256
Marker18742	37.932
Marker31018	38.608
Marker5021	38.608
Marker33645	39.283
Marker7375	39.959
Marker40380	39.959
Marker38049	39.959
Marker23321	39.959
Marker7306	39.959
Marker28662	39.959
Marker38039	39.959
Marker13500	40.635
Marker4540	40.635
Marker560	41.31
Marker25186	41.986
Marker35834	41.986
Marker19055	41.986
Marker16598	42.662
Marker27786	42.662
Marker31257	42.662
Marker28456	42.662
Marker33655	42.662
Marker27605	43.337
Marker43037	44.013
Marker32361	44.689
Marker37962	44.689
Marker13678	45.364
Marker3399	46.725
Marker24661	46.725
Marker23017	48.78
Marker25306	48.78
Marker41894	50.141
Marker26643	50.141
Marker5334	50.141
Marker21734	50.141
Marker13563	50.141
Marker39176	50.816
Marker28045	50.816
Marker11555	50.816
Marker40757	50.816
Marker42875	50.816
Marker14680	50.816
Marker41088	50.816
Marker22390	50.816
Marker31674	50.816
Marker26371	50.816
Marker25983	50.816
Marker24650	50.816
Marker2720	50.816
Marker9175	50.816
Marker15937	50.816
Marker40761	52.177
Marker2257	52.177
Marker18542	52.177
Marker4101	54.936
Marker33528	54.936
Marker272	58.41
Marker1896	58.41
Marker43265	58.41
Marker17014	60.103
Marker906	65.397
Marker2037	67.476
Marker39495	69.532
Marker18806	70.207
Marker28450	70.207
Marker20025	71.568
Marker23339	73.623
Marker5416	73.623
Marker1207	77.635
Marker1369	80.576
Marker14076	80.576
Marker31529	81.252
Marker15674	81.252
Marker1710	81.252
Marker24949	81.252
Marker19042	81.252
Marker16453	81.252
Marker2976	81.252
Marker27543	86.995
Marker13724	89.458
Marker9358	95.39
Marker24884	96.066
Marker300	96.066
Marker20618	96.066
Marker7075	96.066
Marker43175	96.066
Marker32795	96.066
Marker32002	96.066
Marker18019	96.066
Marker18465	96.066
Marker4916	96.066
Marker7141	96.066
Marker4481	96.066
Marker650	96.066
Marker19040	96.066
Marker34888	96.066
Marker19982	96.066
Marker33445	96.066
Marker21303	96.066
Marker28699	96.066
Marker30043	96.741
Marker40797	96.741
Marker35941	96.741
Marker20739	96.741
Marker1224	96.741
Marker9894	98.102
Marker16732	98.102
Marker8182	106.884
Marker26766	107.86
Marker14021	109.577
Marker8494	110.269
Marker22156	112.616
Marker23662	121.734
Marker3085	121.906
Marker34774	122.916
Marker43402	123.94
Marker14801	124.615
Marker10265	124.615
Marker42306	124.615
Marker41634	124.615
Marker41305	124.615
Marker32519	125.291
Marker18695	125.291
Marker6019	125.291
Marker38027	125.291
Marker38898	126.652
Marker39049	126.652
Marker27430	126.652
Marker36439	126.652
Marker2268	126.652
Marker15166	127.327
Marker31679	127.327
Marker19498	127.327
Marker28822	128.003
Marker7496	128.003
Marker36490	128.003
Marker38550	128.003
Marker11592	128.003
Marker29305	128.003
Marker29313	128.003
Marker8962	128.003
Marker22839	128.003
Marker41596	128.679
Marker3214	130.039
Marker3994	130.715
Marker32345	130.715
Marker25226	131.391
Marker30461	131.391
Marker39139	131.391
Marker29582	131.391
Marker9004	131.391
Marker4738	131.391
Marker7857	132.066
Marker5955	132.066
Marker4045	132.066
Marker24603	132.066
Marker7398	132.066
Marker13230	132.066
Marker30684	132.066
Marker962	132.066
Marker32729	132.742
Marker30287	132.742
Marker43404	132.742
Marker8974	134.103
Marker31204	134.778
Marker2807	134.778
Marker20772	134.778
Marker19963	135.454
Marker28552	135.454
Marker3121	135.454
Marker26513	135.454
Marker13689	135.454
Marker22127	135.454
Marker33213	135.454
Marker14439	135.454
Marker5905	135.454
Marker20170	135.454
Marker36398	136.13
Marker27550	136.13
group 8
Marker129996	0
Marker129761	1.361
Marker142369	1.361
Marker121456	2.036
Marker125800	2.712
Marker154805	3.388
Marker114596	3.388
Marker151803	3.388
Marker123644	5.443
Marker109998	6.803
Marker152890	7.479
Marker119823	7.479
Marker124285	8.155
Marker149528	9.515
Marker117422	10.191
Marker110408	10.191
Marker151355	10.191
Marker135748	10.191
Marker126024	10.191
Marker124087	10.191
Marker149434	10.191
Marker138933	10.191
Marker131055	10.867
Marker150242	11.542
Marker120816	11.542
Marker126436	11.542
Marker146075	11.542
Marker151776	11.542
Marker130602	11.542
Marker149059	11.542
Marker107954	11.542
Marker152149	11.542
Marker153130	11.542
Marker144475	11.542
Marker147788	12.903
Marker116609	14.264
Marker139053	15.624
Marker134314	15.624
Marker124933	15.624
Marker147657	15.624
Marker120954	15.624
Marker135225	15.624
Marker152132	15.624
Marker147448	15.624
Marker118052	15.624
Marker129438	15.624
Marker120402	15.624
Marker130133	15.624
Marker135397	15.624
Marker135781	15.624
Marker125059	15.624
Marker129767	17.679
Marker125826	17.679
Marker143185	17.679
Marker137306	17.679
Marker143706	19.735
Marker147873	19.735
Marker150429	21.79
Marker128166	21.79
Marker146031	21.79
Marker128330	23.15
Marker141453	23.15
Marker133944	23.826
Marker124962	23.826
Marker130033	23.826
Marker139332	24.502
Marker125253	25.177
Marker125613	25.853
Marker152661	25.853
Marker154965	25.853
Marker153664	25.853
Marker135401	25.853
Marker130324	25.853
Marker117739	25.853
Marker137569	25.853
Marker148571	25.853
Marker114826	25.853
Marker121302	25.853
Marker116684	26.529
Marker141971	27.204
Marker123234	27.204
Marker121982	27.88
Marker129518	27.88
Marker125298	27.88
Marker113172	27.88
Marker128697	27.88
Marker145960	27.88
Marker121817	27.88
Marker155319	27.88
Marker111930	28.556
Marker143404	29.231
Marker107927	29.231
Marker149648	29.231
Marker150820	32.705
Marker111288	32.705
Marker146775	33.381
Marker151300	33.381
Marker141130	33.381
Marker149571	36.14
Marker145300	36.14
Marker151556	36.14
Marker127891	36.816
Marker135683	36.816
Marker129061	36.816
Marker124743	36.816
Marker146181	36.816
Marker122799	36.816
Marker143390	37.491
Marker125528	37.491
Marker117587	38.167
Marker133351	38.167
Marker128046	38.167
Marker120612	38.167
Marker139785	40.222
Marker126804	40.222
Marker142172	40.222
Marker138303	40.222
Marker130465	40.222
Marker141017	40.222
Marker133017	40.222
Marker109683	40.222
Marker112337	40.222
Marker150092	40.222
Marker137702	40.222
Marker124990	40.898
Marker111822	41.574
Marker144132	42.249
Marker128436	42.249
Marker108819	42.925
Marker108017	42.925
Marker123905	42.925
Marker131461	44.98
Marker116918	45.656
Marker144290	47.711
Marker135948	47.711
Marker126382	51.184
Marker117257	51.86
Marker141642	52.536
Marker127423	52.536
Marker108177	55.295
Marker114771	55.295
Marker127559	55.295
Marker125598	55.971
Marker110369	55.971
Marker149869	55.971
Marker124236	55.971
Marker132129	55.971
Marker147103	57.331
Marker127138	57.331
Marker111397	57.331
Marker128154	57.331
Marker132085	57.331
Marker110456	57.331
Marker132855	57.331
Marker120079	57.331
Marker136383	58.007
Marker131203	58.007
Marker135549	58.007
Marker120996	58.007
Marker115890	59.368
Marker115755	59.368
Marker111079	59.368
Marker113353	60.728
Marker125439	60.728
Marker127432	61.404
Marker151112	61.404
Marker109025	61.404
Marker116644	62.08
Marker151521	62.08
Marker125515	62.08
Marker146217	62.08
Marker116194	62.08
Marker117666	62.08
Marker123085	63.44
Marker151871	63.44
Marker133600	63.44
Marker125068	64.116
Marker131209	65.477
Marker151730	66.152
Marker109465	66.152
Marker147611	66.152
Marker128334	66.152
Marker121517	66.152
Marker123677	66.152
Marker112910	66.152
Marker117210	66.152
Marker125434	66.152
Marker139633	66.152
Marker117433	66.828
Marker126095	66.828
Marker138531	67.504
Marker154629	67.504
Marker127638	67.504
Marker120553	67.504
Marker110772	75.492
Marker132524	76.852
Marker137498	76.852
Marker122470	76.852
Marker128703	76.852
Marker146245	76.852
Marker152210	76.852
Marker119405	76.852
Marker143839	77.528
Marker124065	77.528
Marker117696	83.208
Marker115232	83.208
Marker138919	83.208
Marker119728	83.208
Marker141738	83.208
Marker147344	83.208
Marker109193	83.208
Marker154664	83.884
Marker153474	83.884
Marker137032	84.559
Marker145185	86.614
Marker119844	86.614
Marker138438	87.975
Marker132196	87.975
Marker125708	87.975
Marker116453	87.975
Marker150021	87.975
[truncated: 1,959 more rows]

## Sheet: Male map
group 1
Marker225829	0
Marker211803	0
Marker222069	0
Marker238923	0
Marker239656	0.832
Marker220982	4.141
Marker213960	4.141
Marker246471	4.141
Marker238614	4.141
Marker230511	6.098
Marker212481	8.251
Marker244456	9.612
Marker206415	9.612
Marker216165	10.287
Marker207628	10.963
Marker239831	12.324
Marker242176	12.324
Marker202988	12.324
Marker244563	12.324
Marker203187	12.324
Marker227740	12.324
Marker223639	12.999
Marker205182	14.36
Marker217712	15.036
Marker222507	15.711
Marker246279	15.711
Marker233712	15.711
Marker230930	15.711
Marker201896	15.711
Marker251538	16.387
Marker247190	16.387
Marker231470	16.387
Marker237202	16.387
Marker238563	16.387
Marker224020	16.387
Marker204402	19.146
Marker227247	19.146
Marker236248	19.146
Marker212641	19.146
Marker242972	19.822
Marker204559	19.822
Marker225217	21.183
Marker246831	21.183
Marker234953	21.858
Marker231267	21.858
Marker227355	21.858
Marker224009	21.858
Marker227516	22.534
Marker209351	22.534
Marker224703	23.895
Marker203484	23.895
Marker218413	23.895
Marker209118	23.895
Marker224744	23.895
Marker219935	25.255
Marker203425	25.255
Marker242722	25.255
Marker208762	25.931
Marker205449	25.931
Marker232767	25.931
Marker225797	25.931
Marker235841	25.931
Marker239047	25.931
Marker230682	26.607
Marker204379	26.607
Marker202864	26.607
Marker236330	26.607
Marker248372	26.607
Marker211942	26.607
Marker239810	26.607
Marker218876	27.282
Marker221427	27.282
Marker240502	28.098
Marker221373	30.712
Marker218651	30.712
Marker226440	31.388
Marker218323	31.388
Marker221969	31.388
Marker218103	31.388
Marker243385	31.388
Marker248140	31.388
Marker232291	31.388
Marker236196	31.388
Marker209237	31.388
Marker203999	31.388
Marker223233	31.388
Marker226324	31.388
Marker207214	32.063
Marker240380	32.063
Marker221027	32.063
Marker233389	32.063
Marker247950	32.739
Marker219130	32.739
Marker210821	35.498
Marker247876	35.498
Marker232038	35.498
Marker217491	36.859
Marker205164	37.535
Marker202879	38.21
Marker241032	38.21
Marker206456	38.21
Marker229162	38.21
Marker215817	38.21
Marker235257	38.21
Marker209213	38.21
Marker238391	38.21
Marker229197	38.21
Marker207727	38.21
Marker209932	38.21
Marker232979	38.886
Marker231187	38.886
Marker231483	38.886
Marker205435	38.886
Marker238088	38.886
Marker247590	39.562
Marker212480	39.562
Marker242102	39.562
Marker250855	39.562
Marker206663	39.562
Marker230737	39.562
Marker219828	39.562
Marker238724	39.562
Marker229785	39.562
Marker237225	39.562
Marker221705	39.562
Marker244464	39.562
Marker227733	39.562
Marker229524	40.237
Marker249349	40.237
Marker220996	40.237
Marker213338	40.237
Marker240603	40.237
Marker209000	40.237
Marker238782	42.292
Marker214095	42.292
Marker219930	42.292
Marker245727	42.292
Marker216216	42.292
Marker234185	43.653
Marker213595	43.653
Marker249292	43.653
Marker206882	43.653
Marker224652	43.653
Marker243384	43.653
Marker239502	43.653
Marker250979	45.014
Marker233740	45.014
Marker215391	45.689
Marker239538	45.689
Marker236745	45.689
Marker226613	45.689
Marker224386	45.689
Marker213125	46.365
Marker208820	46.365
Marker240102	46.365
Marker244965	47.475
Marker233654	51.212
Marker239727	51.887
Marker217106	52.563
Marker220696	52.563
Marker215218	52.563
Marker235954	52.563
Marker216690	53.924
Marker249171	53.924
Marker216849	53.924
Marker218591	55.979
Marker206749	58.034
Marker229871	58.034
Marker204411	58.034
Marker204629	58.034
Marker209272	58.034
Marker207794	58.034
Marker218419	58.709
Marker243577	58.709
Marker244347	58.709
Marker205237	58.709
Marker230651	58.709
Marker229772	58.709
Marker231659	60.07
Marker220707	60.07
Marker205990	60.07
Marker243217	60.07
Marker205088	60.07
Marker248589	60.07
Marker227955	60.07
Marker210293	60.07
Marker214931	60.07
Marker212766	60.77
Marker218136	67.18
Marker211825	67.18
Marker211844	67.18
Marker217194	67.18
Marker214022	67.18
Marker214396	67.18
Marker209458	67.18
Marker249900	67.18
Marker220940	67.18
Marker205329	67.18
Marker221246	67.18
Marker241220	67.18
Marker231911	67.18
Marker249487	67.18
Marker226954	69.235
Marker227789	71.29
Marker227408	71.29
Marker202744	71.29
Marker248811	71.29
Marker215978	71.29
Marker222146	71.29
Marker224336	71.966
Marker205541	72.642
Marker219618	72.642
Marker226402	74.002
Marker222569	74.002
Marker203779	74.002
Marker205499	74.002
Marker221743	74.002
Marker240255	75.363
Marker219440	76.039
Marker202510	76.039
Marker232510	78.132
Marker202882	80.149
Marker238412	80.149
Marker222913	80.149
Marker202183	80.149
Marker246490	83.623
Marker212083	83.623
Marker218568	83.623
Marker205127	84.298
Marker251521	85.659
Marker208903	85.659
Marker231584	85.659
Marker237248	85.659
Marker247535	85.659
Marker215283	85.659
Marker223668	85.659
Marker209225	85.659
Marker215608	85.659
Marker215365	86.335
Marker218330	86.335
Marker229660	86.335
Marker217131	87.01
Marker207625	87.01
Marker206232	87.01
Marker232051	87.01
Marker248995	87.01
Marker205288	88.371
Marker219365	88.371
Marker222581	88.371
Marker241416	89.732
Marker224701	90.407
Marker230149	90.407
Marker212427	91.768
Marker228008	91.768
Marker215300	91.768
Marker250777	91.768
Marker230849	91.768
Marker251670	91.768
Marker204165	91.768
Marker225092	91.768
Marker251175	95.08
Marker247166	95.909
Marker213151	95.909
Marker247763	95.909
Marker242533	96.585
Marker216582	96.585
Marker206701	96.585
Marker217246	97.945
Marker220367	97.945
Marker223689	97.945
Marker208712	97.945
Marker203003	97.945
Marker244026	97.945
Marker244735	99.306
Marker213254	99.306
Marker249673	100.666
Marker251208	102.027
Marker246585	102.703
Marker233618	102.703
Marker228823	104.063
Marker245449	106.118
Marker216675	106.118
Marker227028	107.479
Marker250906	107.479
Marker205811	110.238
Marker240132	110.238
group 2
Marker694869	0
Marker692366	0
Marker672561	0.972
Marker679447	2.034
Marker694321	2.034
Marker695930	2.71
Marker680375	2.71
Marker677836	4.765
Marker691983	4.765
Marker704485	5.44
Marker699344	5.44
Marker668460	5.44
Marker692322	5.44
Marker679865	5.44
Marker687284	5.44
Marker708488	5.44
Marker674063	5.44
Marker674765	7.496
Marker687266	8.171
Marker669652	8.171
Marker672340	8.171
Marker703056	8.171
Marker692821	8.847
Marker686796	8.847
Marker694190	8.847
Marker671463	8.847
Marker698548	8.847
Marker688375	8.847
Marker681139	9.523
Marker701221	9.523
Marker705613	9.523
Marker688539	9.523
Marker679636	9.523
Marker709004	9.523
Marker712632	9.523
Marker712282	10.198
Marker712086	10.198
Marker712938	10.198
Marker694919	10.198
Marker698969	10.198
Marker679141	10.198
Marker673615	10.198
Marker696218	10.198
Marker682859	10.198
Marker691230	10.198
Marker672317	10.198
Marker709118	10.198
Marker700368	10.198
Marker693586	10.198
Marker697350	10.874
Marker682178	10.874
Marker668534	12.235
Marker704205	12.91
Marker710138	12.91
Marker697853	17.109
Marker698228	17.109
Marker703822	17.109
Marker708024	17.109
Marker687153	17.109
Marker703232	17.109
Marker696485	17.784
Marker684388	17.784
Marker678125	19.145
Marker685277	19.145
Marker697056	19.145
Marker706998	20.506
Marker676961	20.506
Marker693779	20.506
Marker711254	20.506
Marker706252	20.506
Marker694841	20.506
Marker699500	20.506
Marker697419	20.506
Marker696381	20.506
Marker689417	20.506
Marker680069	20.506
Marker698878	20.506
Marker695199	20.506
Marker700279	21.866
Marker672003	21.866
Marker693150	21.866
Marker669332	21.866
Marker709347	21.866
Marker673726	21.866
Marker671749	21.866
Marker708906	21.866
Marker709780	21.866
Marker698214	21.866
Marker701622	21.866
Marker688427	21.866
Marker699470	21.866
Marker674936	21.866
Marker712620	22.542
Marker706506	22.542
Marker681893	23.902
Marker670172	24.578
Marker706374	24.578
Marker710587	26.633
Marker676153	27.309
Marker678174	27.309
Marker703503	27.985
Marker680660	28.66
Marker687486	32.134
Marker692013	32.134
Marker673507	32.81
Marker711296	32.81
Marker707537	34.17
Marker700216	34.17
Marker710993	34.17
Marker712329	34.17
Marker685442	34.17
Marker700624	35.531
Marker691318	35.531
Marker697309	35.531
Marker711297	36.891
Marker694580	36.891
Marker702904	37.567
Marker711005	39.622
Marker702856	39.622
Marker706466	43.821
Marker688699	44.496
Marker671337	45.172
Marker704413	46.533
Marker699432	46.533
Marker683899	48.588
Marker694450	48.588
Marker697236	48.588
Marker676338	48.588
Marker708424	48.588
Marker691347	48.588
Marker677118	48.588
Marker708596	49.948
Marker683285	49.948
Marker668385	49.948
Marker700850	49.948
Marker699454	49.948
Marker710968	49.948
Marker686698	55.628
Marker677797	55.628
Marker679383	55.628
Marker679617	55.628
group 3
Marker506551	0
Marker510246	0
Marker522692	0.676
Marker494973	0.676
Marker506773	0.676
Marker525003	0.676
Marker496751	0.676
Marker489961	0.676
Marker498167	1.351
Marker495440	2.712
Marker500436	3.388
Marker524888	4.063
Marker524673	4.063
Marker518606	4.063
Marker490710	4.063
Marker509302	4.063
Marker513768	4.739
Marker515880	5.415
Marker498301	5.415
Marker522725	6.775
Marker493119	6.775
Marker524539	6.775
Marker491412	6.775
Marker518115	6.775
Marker514493	6.775
Marker520124	6.775
Marker509307	6.775
Marker498415	7.451
Marker498890	7.451
Marker489044	7.451
Marker506096	7.451
Marker523574	7.451
Marker523561	8.127
Marker490754	8.127
Marker500885	8.127
Marker519016	9.487
Marker523482	10.163
Marker522526	10.163
Marker502234	10.163
Marker518131	10.163
Marker515074	10.163
Marker503623	10.163
Marker502687	10.163
Marker519153	10.163
Marker508589	10.163
Marker508979	10.163
Marker501594	10.839
Marker524655	10.839
Marker501232	10.839
Marker513484	10.839
Marker495583	10.839
Marker503913	10.839
Marker507167	10.839
Marker497432	11.514
Marker523079	11.514
Marker504226	11.514
Marker493792	11.514
Marker521438	11.514
Marker502654	11.514
Marker503500	12.875
Marker497779	12.875
Marker514480	12.875
Marker496292	12.875
Marker518958	13.551
Marker499455	13.551
Marker494669	13.551
Marker509030	13.551
Marker522338	13.551
Marker522609	13.551
Marker519199	13.551
Marker518946	13.551
Marker490147	13.551
Marker521812	13.551
Marker512924	13.551
Marker505578	13.551
Marker490954	14.226
Marker516155	14.902
Marker520617	14.902
Marker504593	14.902
Marker516476	14.902
Marker497523	14.902
Marker521828	14.902
Marker498364	14.902
Marker506108	14.902
Marker510245	15.578
Marker524683	15.578
Marker502130	15.578
Marker499699	16.253
Marker511654	16.253
Marker491794	16.253
Marker509785	16.253
Marker512613	16.253
Marker523658	16.253
Marker508733	16.253
Marker497150	16.253
Marker515294	16.253
Marker518512	16.253
Marker499252	18.309
Marker496285	18.309
Marker507120	18.984
Marker514991	18.984
Marker513606	18.984
Marker502806	18.984
Marker494507	18.984
Marker525346	18.984
Marker493196	18.984
Marker504515	18.984
Marker503619	18.984
Marker500987	21.039
Marker504877	21.039
Marker498661	21.039
Marker507469	21.039
Marker506575	28.246
Marker511503	28.246
Marker513184	28.246
Marker506454	28.246
Marker517158	28.246
Marker495901	28.246
Marker512266	28.246
Marker518960	28.922
Marker507793	29.597
Marker520104	29.597
Marker518018	29.597
Marker521548	29.597
Marker509026	29.597
Marker490895	29.597
Marker510670	32.357
Marker507022	32.357
Marker506555	32.357
Marker504569	33.032
Marker502825	34.393
Marker508881	35.754
Marker523021	35.754
Marker509653	36.429
Marker492764	37.79
Marker509956	40.549
Marker523659	41.225
Marker524325	41.225
Marker521110	42.586
Marker488182	43.261
Marker513000	43.261
Marker505155	43.261
Marker498709	43.937
Marker515328	43.937
Marker508762	43.937
Marker509726	43.937
Marker500841	43.937
Marker497878	43.937
Marker491270	43.937
Marker524863	51.144
Marker492923	52.504
Marker492617	53.18
Marker520961	53.18
Marker523513	53.18
Marker498434	53.18
Marker501689	53.18
Marker499805	53.18
Marker494032	53.18
Marker500474	53.18
Marker522225	53.18
Marker493457	53.18
Marker507150	53.856
Marker490135	55.216
Marker501784	55.216
Marker503894	55.216
Marker510377	55.216
Marker518953	55.216
Marker516317	55.216
Marker518922	55.216
Marker490412	55.216
Marker515670	55.892
Marker505517	55.892
Marker513940	56.568
Marker492236	57.243
Marker495107	57.243
Marker502153	57.243
Marker503870	57.243
Marker517385	57.243
Marker511486	57.243
Marker514521	62.923
Marker515822	62.923
Marker505940	62.923
Marker523856	62.923
Marker491768	62.923
Marker512705	62.923
Marker515132	62.923
Marker500517	62.923
Marker522931	62.923
Marker488381	64.284
Marker500824	64.96
Marker496481	64.96
Marker513585	67.719
Marker518252	67.719
Marker506618	67.719
Marker514151	67.719
Marker514917	67.719
Marker488974	67.719
Marker514873	67.719
Marker518097	67.719
Marker510158	68.395
group 4
Marker663374	0
Marker662176	0
Marker636883	0
Marker654400	0
Marker647196	2.055
Marker613323	2.055
Marker666794	2.055
Marker660116	3.416
Marker631853	6.889
Marker634485	7.565
Marker619282	7.565
Marker620405	7.565
Marker632867	7.565
Marker613867	8.241
Marker623629	8.241
Marker638722	9.601
Marker631404	9.601
Marker629287	10.277
Marker630202	11.638
Marker634197	12.313
Marker635955	12.313
Marker641066	12.313
Marker657005	12.313
Marker644788	12.313
Marker615919	12.313
Marker640864	12.313
Marker614336	12.313
Marker638699	12.313
Marker617200	15.787
Marker628497	16.463
Marker623567	17.138
Marker648536	17.138
Marker617819	17.814
Marker612197	17.814
Marker643916	17.814
Marker628060	19.175
Marker618951	19.175
Marker626548	19.175
Marker654793	19.175
Marker662049	19.175
Marker632998	20.535
Marker635915	20.535
Marker624566	21.211
Marker644986	21.211
Marker664860	21.887
Marker632642	22.562
Marker662932	22.562
Marker621637	23.238
Marker616192	23.914
Marker644574	24.589
Marker655757	24.589
Marker626269	24.589
Marker629672	24.589
Marker653434	25.95
Marker660554	25.95
Marker624273	26.626
Marker648808	26.626
Marker623555	26.626
Marker642439	26.626
Marker617665	26.626
Marker630920	26.626
Marker667428	27.301
Marker634943	27.301
Marker641019	27.301
Marker668252	27.301
Marker652502	27.301
Marker634560	27.301
Marker630955	28.662
Marker620141	29.338
Marker624240	30.013
Marker638369	30.689
Marker653386	31.365
Marker617757	32.04
Marker661044	32.04
Marker619176	32.04
Marker621820	32.04
Marker624876	32.716
Marker662170	33.392
Marker665093	33.392
Marker630341	33.392
Marker631790	33.392
Marker663872	33.392
Marker627377	33.392
Marker667810	36.151
Marker627793	36.827
Marker638165	36.827
Marker667895	37.503
Marker615386	37.503
Marker612128	37.503
Marker659426	37.503
Marker643381	37.503
Marker662797	37.503
Marker646563	37.503
Marker628636	37.503
Marker638318	37.503
Marker627361	37.503
Marker625744	37.503
Marker613612	37.503
Marker634368	37.503
Marker633036	37.503
Marker628202	37.503
Marker655242	37.503
Marker614458	42.436
Marker638174	42.436
Marker664431	42.436
Marker633411	42.436
Marker637750	45.195
Marker657834	45.195
Marker616830	45.871
Marker637923	46.547
Marker622155	49.306
Marker618864	49.306
Marker665457	49.982
Marker612243	49.982
Marker652806	49.982
Marker651804	50.657
Marker636541	50.657
Marker661067	51.333
Marker613769	51.333
Marker635724	51.333
Marker663470	51.333
Marker660017	52.009
Marker638601	52.685
Marker655619	52.685
Marker635751	52.685
Marker637963	52.685
Marker612062	52.685
Marker665460	52.685
Marker650727	52.685
Marker654161	52.685
Marker658637	53.36
Marker667899	53.36
Marker638603	53.36
Marker644672	53.36
Marker623905	53.36
Marker621320	54.721
Marker660915	54.721
Marker632777	55.397
Marker658393	55.397
Marker616948	55.397
Marker652299	55.397
Marker625609	55.397
Marker637980	55.397
Marker648039	55.397
Marker656355	55.397
Marker614302	55.397
Marker640491	55.397
Marker614938	55.397
Marker627625	55.397
Marker649077	55.397
Marker621886	55.397
Marker655870	55.397
Marker667910	55.397
Marker612725	57.452
Marker645891	57.452
Marker656885	57.452
Marker664439	57.452
Marker629446	57.452
Marker625218	57.452
Marker666841	60.211
Marker663300	60.211
Marker638838	60.211
Marker644827	60.211
Marker616528	60.211
Marker640691	60.211
Marker644560	60.211
Marker623100	60.211
Marker627355	60.211
Marker644965	60.211
Marker659299	60.211
Marker647306	60.211
Marker632080	60.211
Marker629069	60.211
Marker652139	60.211
Marker657973	60.211
Marker637216	60.211
Marker632121	60.887
Marker633928	60.887
Marker647759	60.887
Marker624733	61.562
Marker662075	61.562
Marker615681	61.562
Marker648973	62.923
Marker615950	62.923
Marker648367	62.923
Marker665328	62.923
Marker635377	62.923
Marker662391	64.284
Marker651687	64.284
Marker634846	64.284
Marker635890	64.284
Marker628108	64.284
Marker629230	64.284
Marker647510	65.644
Marker627375	68.404
Marker637579	69.079
Marker658059	69.079
Marker647726	69.079
Marker646689	69.079
Marker667025	69.079
Marker649444	71.134
Marker638833	71.134
Marker649848	71.134
Marker657480	71.134
Marker632508	71.134
Marker621897	71.134
Marker639661	71.81
Marker622438	71.81
Marker646961	71.81
Marker652979	71.81
Marker647750	71.81
Marker620533	73.865
Marker643455	73.865
Marker649470	73.865
Marker659718	74.541
Marker619356	75.216
Marker642547	75.216
Marker645432	75.216
Marker621626	75.216
Marker612993	76.577
Marker622361	76.577
Marker640579	76.577
Marker661203	76.577
Marker632075	76.577
Marker667328	76.577
Marker613193	76.577
Marker660984	77.253
Marker619647	77.928
Marker644846	78.604
Marker613995	78.604
Marker659605	78.604
Marker647586	78.604
Marker651983	78.604
Marker664346	78.604
Marker628277	78.604
Marker615007	78.604
Marker658553	78.604
Marker654701	79.28
Marker612713	79.28
Marker619105	79.28
Marker657149	79.955
Marker657905	79.955
Marker657764	80.631
Marker659094	80.631
Marker667506	80.631
Marker629333	80.631
Marker616496	80.631
Marker619951	80.631
Marker630321	81.307
Marker619084	81.307
Marker641058	81.307
Marker618229	81.307
Marker646622	81.307
Marker618419	81.307
Marker655725	81.307
Marker640333	82.667
Marker616709	83.343
Marker636277	83.343
Marker666876	83.343
Marker614399	83.343
Marker648838	83.343
Marker627115	83.343
Marker645465	83.343
Marker640540	83.343
Marker636138	84.019
Marker635841	84.019
Marker657853	84.695
Marker634148	84.695
Marker646972	84.695
group 5
Marker855381	0
Marker870790	0
Marker878289	0
Marker848460	2.055
Marker861842	4.11
Marker862606	4.11
Marker844428	5.471
Marker871286	6.146
Marker895529	6.146
Marker894433	8.202
Marker868973	9.075
Marker882091	10.928
Marker875288	12.983
Marker892152	12.983
Marker843484	13.658
Marker847894	13.658
Marker861652	13.658
Marker853308	13.658
Marker852567	14.334
Marker849344	14.334
Marker871181	15.01
Marker895449	15.01
Marker883026	15.01
Marker865983	15.685
Marker861108	15.685
Marker864583	15.685
Marker857771	17.046
Marker860453	17.046
Marker863803	17.046
Marker859344	17.722
Marker888037	17.722
Marker868859	17.722
Marker846100	17.722
Marker857269	17.722
Marker844974	23.402
Marker889679	23.402
Marker845653	23.402
Marker868860	23.402
Marker888521	23.402
Marker865978	24.077
Marker851154	24.077
Marker887408	24.077
Marker886625	24.077
Marker862605	24.753
Marker878772	24.753
Marker880718	25.429
Marker885738	25.429
Marker880011	25.429
Marker869353	25.429
Marker886311	26.104
Marker892737	26.104
Marker882564	26.104
Marker864072	26.104
Marker855275	26.104
Marker885032	26.104
Marker879576	26.104
Marker874487	27.465
Marker881133	27.465
Marker864201	27.465
Marker885264	27.465
Marker856565	27.465
Marker890170	28.141
Marker874842	28.816
Marker882608	28.816
Marker846380	28.816
Marker859649	29.492
Marker879447	29.492
Marker852941	30.853
Marker894869	30.853
Marker843739	32.213
Marker844641	34.052
Marker856882	34.939
Marker882688	34.939
Marker859453	39.873
Marker843678	39.873
Marker886160	39.873
Marker887374	39.873
Marker857110	39.873
Marker882664	39.873
Marker890133	39.873
Marker845854	40.548
Marker887056	40.548
Marker894575	43.308
Marker851812	43.308
Marker850165	43.308
Marker844440	43.308
Marker869974	43.308
Marker883233	43.308
Marker848428	43.983
Marker866075	43.983
Marker846191	43.983
Marker855726	44.659
Marker881715	45.335
Marker853450	45.335
Marker869878	46.695
Marker860312	46.695
Marker889815	46.695
Marker855234	47.371
Marker868650	47.371
Marker886731	48.047
Marker849309	48.047
Marker874321	48.047
Marker864818	51.52
Marker868757	51.52
Marker863383	51.52
Marker875175	51.52
Marker876760	55.719
Marker848703	55.719
Marker870627	55.719
Marker848185	55.719
Marker885859	55.719
Marker869571	55.719
Marker858069	55.719
Marker849059	55.719
Marker873401	55.719
Marker858288	55.719
Marker880975	55.719
Marker886953	55.719
Marker857917	55.719
Marker861653	55.719
Marker863776	55.719
Marker875719	55.719
Marker870593	58.03
Marker858457	58.188
Marker856704	61.36
Marker861205	61.36
Marker886892	63.415
Marker884357	63.415
Marker859022	64.091
Marker861057	64.091
Marker886092	66.85
Marker888767	66.85
Marker858702	67.526
Marker879171	70.285
Marker880267	72.34
Marker879547	72.34
Marker847796	72.34
Marker843966	72.34
Marker846541	73.016
Marker889621	73.016
Marker871205	73.016
Marker874960	73.016
Marker877663	73.691
Marker868099	73.691
Marker875440	74.367
Marker858603	74.367
Marker863022	74.367
Marker853165	76.422
Marker867813	77.098
Marker888710	77.774
Marker853114	77.774
Marker885065	77.774
Marker844476	77.774
Marker865545	77.774
Marker852701	77.774
Marker850092	77.774
Marker862876	77.774
Marker888684	77.774
Marker895109	77.774
Marker884438	77.774
Marker895908	77.774
Marker844511	77.774
Marker875721	80.533
Marker888465	80.533
Marker875264	80.533
Marker892101	80.533
Marker871320	83.716
Marker875107	83.941
Marker887327	85.495
Marker881884	86.856
Marker844526	86.856
Marker874828	86.856
Marker893369	88.915
Marker863929	89.516
Marker870523	89.6
Marker847230	89.6
Marker876936	90.275
Marker848225	90.275
Marker874438	90.275
Marker871666	90.275
Marker880616	90.275
Marker855127	91.636
Marker863360	91.636
Marker859211	92.312
Marker869475	92.312
Marker873796	92.312
Marker889041	92.312
Marker845067	92.312
Marker890710	92.312
Marker881772	92.312
Marker885975	92.312
Marker864884	92.312
Marker854282	92.987
Marker889328	92.987
Marker891122	92.987
Marker859498	92.987
Marker878373	92.987
Marker889754	92.987
Marker892851	93.663
Marker867796	93.663
Marker864664	93.663
Marker852788	93.663
Marker879839	94.339
Marker867596	94.339
Marker880826	101.545
Marker864924	102.221
Marker891518	102.221
Marker882176	102.221
Marker864590	109.809
Marker855093	111.018
Marker868968	113.586
Marker889730	117.06
Marker854728	117.736
Marker869421	117.736
Marker876937	119.096
Marker843940	119.096
Marker873739	119.096
Marker855576	119.096
Marker894051	119.772
Marker858858	119.772
Marker866286	119.772
Marker845168	121.133
Marker851029	121.133
Marker859705	121.133
Marker857221	121.133
Marker858214	121.133
Marker882872	121.133
Marker857237	121.133
Marker878284	121.133
Marker882628	121.808
Marker862088	121.808
Marker881172	121.808
Marker846428	121.808
Marker850561	122.484
Marker881596	123.16
Marker885031	123.16
Marker894546	123.16
Marker860265	123.16
Marker885637	123.16
Marker881575	123.835
Marker845901	123.835
Marker893464	123.835
Marker865449	123.835
Marker851611	123.835
Marker859993	123.835
Marker858802	123.835
Marker891970	123.835
Marker889534	123.835
Marker884753	123.835
Marker851355	123.835
Marker854939	123.835
Marker861498	124.511
Marker884503	124.511
Marker884133	124.511
Marker892336	124.511
Marker867460	124.511
Marker863553	124.511
Marker895470	124.511
Marker852359	124.511
Marker843504	124.511
Marker891281	124.511
Marker873230	124.511
Marker861718	125.187
Marker889202	125.187
Marker880415	125.187
Marker895770	125.862
Marker853085	125.862
Marker847900	125.862
Marker881725	126.538
Marker889139	126.538
Marker879879	126.538
Marker894346	126.538
Marker872352	126.538
Marker870141	127.214
Marker886851	127.214
Marker852275	127.214
Marker857781	127.214
Marker875003	127.214
Marker876092	127.214
Marker891798	127.889
Marker860662	127.889
Marker868477	127.889
Marker861096	128.565
Marker892010	128.565
Marker886107	128.565
Marker889695	128.565
Marker880896	129.241
Marker848084	129.241
Marker855988	129.917
Marker894702	129.917
Marker889015	129.917
Marker854429	129.917
Marker884788	129.917
Marker869463	130.592
Marker879563	130.592
Marker873371	130.592
Marker880898	130.592
Marker891359	130.592
Marker848181	130.592
Marker883695	130.592
Marker892783	130.592
Marker865218	130.592
Marker874478	130.592
Marker856387	130.592
Marker852276	130.592
Marker850542	130.592
Marker881978	131.268
Marker855565	131.268
Marker860674	131.268
Marker891455	131.268
Marker881357	131.268
Marker895623	131.268
Marker858820	131.944
Marker877750	131.944
Marker887840	133.304
Marker866949	133.304
Marker864199	133.304
Marker870965	133.304
Marker877217	133.304
Marker891086	133.304
Marker859682	133.304
Marker868656	133.304
Marker868160	133.304
Marker883593	133.304
Marker875486	133.98
Marker870473	133.98
Marker848489	133.98
group 6
Marker254902	0
Marker283951	0
Marker289429	0
Marker259125	0
Marker280401	0.676
Marker288805	2.036
Marker262287	2.036
Marker256736	2.036
Marker259910	2.036
Marker290591	2.036
Marker255039	3.397
Marker292437	4.073
Marker256705	4.073
Marker277005	4.073
Marker256346	4.748
Marker265968	4.748
Marker268048	6.109
Marker295041	6.109
Marker283953	6.109
Marker283624	6.109
Marker284231	6.109
Marker292742	7.47
Marker269362	7.47
Marker257602	7.47
Marker293445	8.145
Marker254649	8.145
Marker291575	8.145
Marker284369	8.145
Marker251972	8.145
Marker269004	8.821
Marker295303	9.497
Marker268896	9.497
Marker294249	9.497
Marker267737	9.497
Marker269590	9.497
Marker279678	9.497
Marker271921	9.497
Marker275090	9.497
Marker257861	9.497
Marker287876	11.552
Marker267719	12.227
Marker272419	12.227
Marker261872	14.987
Marker269768	14.987
Marker274834	14.987
Marker266781	14.987
Marker254938	16.347
Marker283862	16.347
Marker254332	16.347
Marker269379	16.347
Marker282885	17.708
Marker289140	18.384
Marker292139	19.744
Marker270113	19.744
Marker259958	19.744
Marker261875	20.42
Marker253506	20.42
Marker269267	20.42
Marker288430	21.781
Marker280807	21.781
Marker263735	22.456
Marker261295	22.456
Marker269877	22.456
Marker258533	23.132
Marker277508	23.132
Marker294974	23.808
Marker262317	25.168
Marker269019	26.529
Marker257829	26.529
Marker289435	26.529
Marker282391	27.205
Marker287393	27.205
Marker288179	27.205
Marker283708	27.205
Marker258739	27.205
Marker259739	28.565
Marker291410	28.565
Marker279470	28.565
Marker265983	28.565
Marker292578	30.62
Marker263943	30.62
Marker256528	30.62
Marker271815	30.62
Marker290788	30.62
Marker287698	30.62
Marker264513	30.62
Marker273833	31.296
Marker266671	31.296
Marker282975	31.296
Marker278797	31.296
Marker289837	31.296
Marker283739	31.972
Marker253932	31.972
Marker278692	32.647
Marker261196	39.085
Marker285107	39.761
Marker283562	41.121
Marker261285	41.121
Marker252488	43.176
Marker251863	43.176
Marker266675	43.176
Marker295208	45.231
Marker280996	45.231
Marker272718	45.231
Marker254626	45.231
Marker287618	45.231
Marker282180	45.231
Marker282989	45.231
Marker277603	45.231
Marker294250	45.231
Marker269663	45.231
Marker288431	45.231
Marker265389	45.907
Marker258368	45.907
Marker292106	45.907
Marker293370	45.907
Marker292560	45.907
Marker281804	46.583
Marker287882	46.583
Marker255511	46.583
Marker264206	48.996
Marker262258	52.83
Marker283257	52.83
Marker289520	53.506
Marker273641	54.867
Marker261708	56.227
Marker254704	58.282
Marker292311	58.958
Marker282419	62.432
Marker294029	64.933
Marker282623	66.546
Marker264331	66.546
Marker268762	66.546
Marker278420	66.546
Marker256938	66.546
Marker257748	66.546
Marker295400	66.546
Marker292300	66.546
Marker255442	66.546
Marker289836	66.546
Marker258518	67.906
Marker262943	67.906
Marker275138	67.906
Marker271981	69.267
Marker283531	69.267
Marker288251	69.267
Marker267422	69.943
Marker292217	69.943
Marker263020	69.943
Marker268265	69.943
Marker255486	70.618
Marker256986	70.618
Marker268550	70.618
Marker270184	70.618
Marker280203	70.618
Marker291524	70.618
Marker270144	70.618
Marker261876	72.673
Marker273043	72.673
Marker261397	74.034
Marker276429	74.034
Marker275006	74.034
Marker264413	75.395
Marker275801	76.07
Marker279677	76.746
Marker267800	76.746
Marker254201	76.746
Marker295233	76.746
Marker254108	76.746
Marker285078	76.746
Marker290799	76.746
Marker282322	76.746
Marker271926	76.746
Marker289257	76.746
Marker276934	78.107
Marker279192	78.782
Marker283401	78.782
Marker286120	78.782
Marker253097	78.782
Marker271383	78.782
Marker272853	78.782
Marker292053	78.782
Marker281782	78.782
Marker292524	78.782
Marker286477	78.782
Marker263867	78.782
Marker279013	78.782
Marker259335	78.782
Marker273867	78.782
Marker283734	78.782
Marker256168	78.782
Marker291031	78.782
Marker285188	78.782
Marker256143	78.782
Marker265645	78.782
Marker258467	78.782
Marker281389	78.782
Marker254558	78.782
Marker286257	79.458
Marker292071	79.458
Marker289027	79.458
Marker253527	79.458
Marker282609	79.458
Marker268366	79.458
Marker278427	79.458
Marker259874	79.458
Marker280833	79.458
Marker255439	79.458
Marker255985	80.819
Marker285960	80.819
Marker285378	80.819
Marker262089	80.819
Marker287571	80.819
Marker254021	80.819
Marker255552	80.819
Marker291702	80.819
Marker267332	80.819
Marker265199	81.494
Marker265804	82.855
Marker283341	82.855
Marker291927	82.855
Marker293205	82.855
Marker295336	82.855
Marker287511	84.216
Marker283047	84.891
Marker269287	84.891
Marker261234	85.567
Marker281972	85.567
Marker255265	85.567
Marker283085	85.567
Marker269109	85.567
Marker257212	85.567
Marker254979	85.567
Marker262225	85.567
Marker266351	85.567
Marker288928	85.567
Marker256663	85.567
Marker264143	86.243
Marker273883	86.243
Marker263985	86.243
Marker257961	86.243
Marker267432	86.243
Marker260392	86.243
Marker264215	86.243
Marker269944	86.243
Marker290305	86.243
Marker255333	86.243
Marker295279	86.243
Marker278249	86.243
Marker272586	86.243
Marker276763	86.243
Marker286308	86.243
Marker263901	88.298
Marker260279	88.973
Marker277742	88.973
Marker282544	88.973
Marker283232	89.649
Marker268206	89.649
Marker276366	89.649
Marker266016	89.649
Marker275871	89.649
Marker293033	89.649
Marker281086	89.649
Marker268027	90.325
Marker284797	91.308
Marker295497	92.359
Marker262702	92.359
Marker272748	92.359
Marker265927	93.035
Marker266202	93.035
Marker285271	93.035
Marker279744	93.035
Marker285889	93.035
Marker281002	93.035
Marker261990	93.035
Marker266709	93.035
Marker294466	93.035
Marker275087	93.035
Marker268635	93.035
Marker274384	93.035
Marker286638	93.035
Marker268746	93.035
Marker265608	93.71
Marker263529	93.71
Marker286952	93.71
Marker263062	93.71
Marker294215	93.71
Marker282559	93.71
Marker259321	93.71
Marker288963	93.71
Marker255944	93.71
Marker285325	94.386
Marker292538	94.386
Marker294654	94.386
Marker264750	95.062
Marker276160	95.062
Marker262071	95.062
Marker284911	97.117
Marker261849	97.117
Marker256406	97.117
Marker284259	97.117
Marker274215	97.792
Marker259319	99.153
Marker288891	99.153
Marker278174	99.153
Marker269846	99.153
Marker286783	99.153
Marker270472	99.153
Marker252365	99.153
Marker274824	99.153
Marker291574	99.153
Marker286489	99.153
Marker292237	100.514
Marker252421	100.514
Marker269288	100.514
Marker282812	100.514
Marker285996	101.874
Marker273562	101.874
Marker291679	101.874
group 7
Marker41705	0
Marker5571	0
Marker731	0
Marker27328	0
Marker27894	0
Marker26459	0
Marker38101	0
Marker15150	0
Marker22332	2.462
Marker36407	4.812
Marker23120	6.173
Marker21727	6.173
Marker36662	6.848
Marker3639	6.848
Marker17080	7.524
Marker27908	8.2
Marker7966	8.2
Marker28377	8.2
Marker16033	10.959
Marker15296	10.959
Marker21711	10.959
Marker10446	10.959
Marker29464	11.635
Marker6926	11.635
Marker8041	11.635
Marker10135	11.635
Marker42391	11.635
Marker30716	11.635
Marker37376	11.635
Marker41194	12.31
Marker31838	12.31
Marker37025	12.31
Marker42032	12.31
Marker17433	12.31
Marker4415	12.31
Marker6124	14.365
Marker20795	14.365
Marker31058	14.365
Marker4659	14.365
Marker24408	14.365
Marker37359	18.564
Marker25946	18.564
Marker32635	18.564
Marker33741	19.924
Marker19968	19.924
Marker1718	19.924
Marker27764	19.924
Marker32098	21.285
Marker31330	21.285
Marker32331	21.285
Marker36300	21.285
Marker20093	21.285
Marker12263	21.285
Marker30240	21.285
Marker8849	21.285
Marker26801	21.285
Marker13576	21.285
Marker3608	21.285
Marker8104	26.219
Marker6564	26.219
Marker19586	27.579
Marker23250	27.579
Marker25723	27.579
Marker5367	27.579
Marker15265	29.634
Marker5232	30.995
Marker34487	33.05
Marker28537	33.05
Marker25481	33.726
Marker37564	33.726
Marker16324	33.726
Marker14829	35.781
Marker28161	35.781
Marker7724	35.781
Marker11262	35.781
Marker32641	35.781
Marker38438	35.781
Marker37707	36.456
Marker4904	37.817
Marker2379	37.817
Marker14139	38.591
Marker18846	42.166
Marker36025	42.27
Marker16106	42.371
Marker21312	53.44
Marker33645	60.674
Marker7375	60.674
Marker5606	64.147
Marker4734	64.147
Marker42440	66.907
Marker14119	66.907
Marker39743	66.907
Marker3351	67.582
Marker8295	67.582
Marker20617	67.582
Marker37056	67.582
Marker41330	67.582
Marker12224	67.582
Marker10009	67.582
Marker1527	67.582
Marker22158	67.582
Marker34852	67.582
Marker32438	67.582
Marker30421	67.582
Marker23487	67.582
Marker16598	67.582
Marker27786	67.582
Marker27761	67.582
Marker9252	67.582
Marker17560	68.258
Marker27605	68.258
Marker19917	68.934
Marker32361	68.934
Marker37962	69.61
Marker42817	69.61
Marker19763	69.61
Marker13907	69.61
Marker37491	69.61
Marker23017	69.61
Marker32680	69.61
Marker25306	69.61
Marker21174	69.61
Marker39176	69.61
Marker28045	70.285
Marker28725	70.285
Marker21982	70.285
Marker20155	70.961
Marker40757	70.961
Marker42875	70.961
Marker14680	71.637
Marker41088	71.637
Marker22390	72.312
Marker31674	72.312
Marker32623	72.312
Marker26371	72.312
Marker25983	72.312
Marker9384	72.312
Marker29351	72.312
Marker24650	72.988
Marker2720	72.988
Marker15937	73.664
Marker39383	73.664
Marker7780	73.664
Marker40761	73.664
Marker3663	73.664
Marker18542	73.664
Marker17315	73.664
Marker11358	73.664
Marker36689	73.664
Marker27650	73.664
Marker4101	73.664
Marker33528	73.664
Marker20832	73.664
Marker272	73.664
Marker17014	76.872
Marker906	78.895
Marker28450	83.859
Marker5416	87.357
Marker1207	87.654
Marker30547	89.814
Marker31529	90.708
Marker18361	92.539
Marker24949	92.539
Marker16453	92.539
Marker40831	93.762
Marker32869	98.844
Marker43175	98.844
Marker7624	98.844
Marker19040	98.844
Marker19982	98.844
Marker21514	98.844
Marker21303	98.844
Marker11006	106.051
Marker28745	106.051
Marker5689	107.411
Marker31359	107.411
Marker30428	107.411
Marker40696	108.087
Marker19142	108.087
Marker24024	108.087
Marker2054	108.087
Marker30621	108.087
Marker9894	108.763
Marker16732	108.763
Marker2124	108.763
Marker8503	108.763
Marker8182	108.763
Marker1237	108.763
Marker26766	108.763
Marker14021	108.763
Marker8494	108.763
Marker22156	109.439
Marker23361	110.114
Marker33169	110.114
Marker23662	112.246
Marker3085	114.431
Marker34774	115.582
Marker22950	116.599
Marker21188	116.599
Marker35447	116.599
Marker43402	116.599
Marker15775	116.599
Marker39830	116.599
Marker14801	116.599
Marker11708	116.599
Marker33250	116.599
Marker33086	117.274
Marker34225	117.274
Marker32519	117.95
Marker18695	117.95
Marker38027	119.311
Marker34603	119.311
Marker6157	119.311
Marker38898	119.311
Marker39049	119.311
Marker40043	119.311
Marker10149	119.311
Marker25427	119.311
Marker11794	119.311
Marker19482	119.311
Marker31679	119.311
Marker39332	119.986
Marker6846	119.986
Marker649	119.986
Marker28822	119.986
Marker36490	120.662
Marker11592	120.662
Marker8962	121.338
Marker2909	121.338
Marker40339	121.338
Marker22839	121.338
Marker42910	121.338
Marker41596	121.338
Marker28610	121.338
Marker25019	121.338
Marker10470	121.338
Marker3994	121.338
Marker25226	121.338
Marker29582	121.338
Marker4738	122.013
Marker711	122.013
Marker7857	122.013
Marker258	123.374
Marker1798	124.05
Marker17766	124.05
Marker13230	124.05
Marker30684	124.05
Marker31639	124.725
Marker25651	124.725
Marker25920	124.725
Marker37157	124.725
Marker10245	124.725
Marker34803	124.725
Marker39599	124.725
Marker12730	124.725
Marker6713	124.725
Marker28552	124.725
Marker26513	125.401
Marker10780	125.401
Marker13689	125.401
Marker2422	125.401
Marker22951	125.401
Marker36238	125.401
Marker11454	125.401
group 8
Marker127763	0
Marker152495	0
Marker148320	0
Marker149528	0
Marker110408	2.055
Marker147286	2.055
Marker141889	2.055
Marker109469	2.055
Marker131055	2.055
Marker151776	2.055
Marker151194	2.731
Marker153130	3.406
Marker144475	3.406
Marker154006	4.082
Marker139053	4.082
Marker124933	5.443
Marker113171	5.443
Marker137029	5.443
Marker147448	5.443
Marker150457	5.443
Marker135397	5.443
Marker153532	5.443
Marker109594	5.443
Marker129798	5.443
Marker144044	5.443
Marker130732	5.443
Marker125591	5.443
Marker122634	6.118
Marker108989	6.118
Marker153664	7.479
Marker152780	7.479
Marker137569	7.479
Marker122276	7.479
Marker114826	7.479
Marker141971	7.479
Marker116308	9.534
Marker127908	10.895
Marker111930	10.895
Marker142954	10.895
Marker108636	11.57
Marker141130	11.57
Marker125329	11.57
Marker123560	12.246
Marker124474	12.246
Marker138657	13.607
Marker132625	15.662
Marker109367	17.023
Marker112434	17.698
Marker126804	17.698
Marker147028	18.374
Marker135301	18.374
Marker135242	19.05
Marker146189	19.725
Marker108819	19.725
Marker114043	19.725
Marker110052	19.725
Marker138149	20.401
Marker120529	21.762
Marker145521	21.762
Marker143377	23.817
Marker124892	23.817
Marker149894	23.817
Marker138633	25.177
Marker109799	25.853
Marker116732	25.853
Marker137902	25.853
Marker129299	25.853
Marker125895	25.853
Marker139592	25.853
Marker130631	25.853
Marker142135	26.529
Marker147863	27.889
Marker118352	27.889
Marker151354	27.889
Marker108862	29.25
Marker128154	31.305
Marker149737	32.305
Marker126951	33.339
Marker122609	35.394
Marker112435	36.07
Marker115755	36.07
Marker111079	36.07
Marker144735	36.07
Marker141270	36.07
Marker136597	36.07
Marker137799	36.745
Marker153955	38.106
Marker129470	38.106
Marker128327	38.106
Marker110573	38.782
Marker109879	39.457
Marker118953	39.457
Marker118560	39.457
Marker138440	39.457
Marker119472	42.931
Marker153774	42.931
Marker109369	43.607
Marker142871	43.607
Marker141183	43.607
Marker111646	44.282
Marker135570	44.282
Marker110514	44.958
Marker125068	44.958
Marker144752	44.958
Marker109465	45.634
Marker128334	46.309
Marker121517	46.309
Marker135965	46.309
Marker153017	46.985
Marker138584	46.985
Marker146786	46.985
Marker118894	46.985
Marker152656	47.661
Marker153547	47.661
Marker122896	47.661
Marker146569	47.661
Marker122505	48.337
Marker137091	48.337
Marker129584	49.012
Marker145688	49.012
Marker110772	50.373
Marker137498	50.373
Marker122470	50.373
Marker107504	50.373
Marker117471	51.049
Marker114480	51.049
Marker142737	51.049
Marker149952	51.049
Marker124065	51.724
Marker111462	52.4
Marker146948	52.4
Marker126125	52.4
Marker136323	53.076
Marker145887	53.076
Marker110982	53.076
Marker131635	53.076
Marker151268	53.076
Marker145936	53.076
Marker149104	53.076
Marker135727	54.436
Marker107553	54.436
Marker109427	58.634
Marker153230	58.634
Marker111426	59.31
Marker140362	59.986
Marker148503	59.986
Marker127893	59.986
Marker148394	61.346
Marker150024	61.346
Marker137532	62.022
Marker147593	62.022
Marker114366	64.077
Marker125510	64.077
Marker127745	64.077
Marker136416	64.077
Marker150207	64.077
Marker124529	64.753
Marker128091	64.753
Marker150204	66.808
Marker132628	68.169
Marker132268	68.169
Marker141724	68.169
Marker121123	68.169
Marker125023	68.844
Marker143884	68.844
Marker154912	70.205
Marker133663	70.881
Marker154942	70.881
Marker126706	70.881
Marker147460	71.556
Marker110255	71.556
Marker118516	71.556
Marker141580	71.556
Marker134327	71.556
Marker144229	71.556
Marker142288	72.232
Marker155525	72.232
Marker154118	72.232
Marker124176	72.908
Marker141005	72.908
Marker153079	73.583
Marker130662	74.944
Marker153695	74.944
Marker123398	75.62
Marker147658	76.295
Marker119075	76.295
[truncated: 2,571 more rows]

## Sheet: Consensus map
group 1
Marker225829	0
Marker211803	0
Marker222069	0
Marker238923	0
Marker239656	0.832
Marker220982	4.141
Marker213960	4.141
Marker246471	4.141
Marker238614	4.141
Marker230511	6.098
Marker212481	8.251
Marker244456	9.612
Marker206415	9.612
Marker216165	10.287
Marker207628	10.963
Marker239831	12.324
Marker242176	12.324
Marker202988	12.324
Marker244563	12.324
Marker203187	12.324
Marker227740	14.776
Marker223639	16.134
Marker205182	18.869
Marker217712	20.227
Marker222507	21.586
Marker246279	21.586
Marker233712	21.586
Marker230930	21.586
Marker201896	21.586
Marker251538	22.944
Marker247190	22.944
Marker231470	22.944
Marker237202	22.944
Marker238563	22.944
Marker224020	22.944
Marker204402	27.481
Marker227247	27.481
Marker236248	27.481
Marker212641	27.481
Marker240311	28.592
Marker229858	28.592
Marker242972	28.592
Marker203465	28.592
Marker204559	28.592
Marker228770	28.592
Marker237753	28.592
Marker225217	29.273
Marker246831	29.273
Marker234953	29.611
Marker231267	29.611
Marker227355	29.611
Marker224009	29.611
Marker250823	29.611
Marker227516	30.629
Marker237578	30.629
Marker209351	31.309
Marker202124	31.309
Marker224703	33.369
Marker203484	33.369
Marker229580	33.369
Marker218413	33.369
Marker240386	33.369
Marker205726	33.369
Marker209118	33.369
Marker230668	33.369
Marker224744	33.369
Marker226332	33.369
Marker219935	34.049
Marker203425	34.049
Marker242722	34.387
Marker234428	34.387
Marker208762	34.725
Marker205449	34.725
Marker232767	35.063
Marker224430	35.063
Marker225797	35.063
Marker235841	35.063
Marker239047	35.063
Marker230682	35.739
Marker221193	35.739
Marker204379	35.739
Marker202864	35.739
Marker236330	35.739
Marker248372	35.739
Marker211942	35.739
Marker239810	35.739
Marker224471	35.739
Marker226932	36.245
Marker218756	36.245
Marker218876	36.752
Marker220759	36.752
Marker242386	36.752
Marker202967	36.752
Marker221427	36.752
Marker240502	37.667
Marker240735	39.484
Marker221373	39.484
Marker218651	39.822
Marker226440	40.159
Marker218323	40.159
Marker211270	40.159
Marker251203	40.159
Marker221969	40.159
Marker218103	40.159
Marker243385	40.159
Marker248140	40.159
Marker232291	40.159
Marker250711	40.159
Marker236196	40.159
Marker209237	40.159
Marker223704	40.159
Marker203999	40.159
Marker223233	40.159
Marker226324	40.159
Marker214806	40.159
Marker207214	40.497
Marker240380	40.497
Marker221027	40.497
Marker233389	40.497
Marker251224	41.173
Marker227325	41.173
Marker247950	41.173
Marker219130	41.173
Marker232497	42.035
Marker233251	42.035
Marker227069	42.035
Marker241312	42.035
Marker246902	42.035
Marker243169	42.035
Marker244220	42.035
Marker213149	42.035
Marker210821	43.442
Marker247876	43.442
Marker232038	43.442
Marker217491	44.588
Marker205164	45.19
Marker202879	45.793
Marker241032	45.793
Marker206456	45.793
Marker229162	45.793
Marker215817	45.793
Marker235257	45.793
Marker209213	45.793
Marker238391	45.793
Marker229197	45.793
Marker221560	46.281
Marker204234	46.618
Marker233866	46.618
Marker211471	46.618
Marker234599	46.618
Marker207727	46.956
Marker209932	46.956
Marker232979	47.294
Marker231187	47.294
Marker231483	47.632
Marker218966	47.632
Marker205435	47.632
Marker238088	47.632
Marker201616	47.632
Marker206309	47.632
Marker235036	47.632
Marker236405	47.632
Marker221819	47.632
Marker216848	48.482
Marker210166	48.904
Marker209299	48.904
Marker210621	48.904
Marker218590	49.326
Marker237088	49.326
Marker247590	49.326
Marker212480	49.326
Marker242102	49.664
Marker215110	49.664
Marker250855	49.664
Marker206663	49.664
Marker230737	50.344
Marker219828	50.344
Marker238724	50.344
Marker229785	50.344
Marker237225	50.344
Marker249988	50.682
Marker212873	50.682
Marker224250	50.682
Marker217517	50.682
Marker221705	50.682
Marker244464	51.02
Marker227733	51.02
Marker229524	51.695
Marker249349	51.695
Marker220996	51.695
Marker213338	51.695
Marker240603	51.695
Marker209000	51.695
Marker244762	53.061
Marker238782	53.061
Marker214095	53.061
Marker219930	53.061
Marker245727	53.061
Marker216216	53.061
Marker245309	53.061
Marker203244	53.061
Marker234185	53.741
Marker213595	53.741
Marker249292	53.741
Marker206882	53.741
Marker224652	53.741
Marker243384	53.741
Marker236933	54.079
Marker239502	54.079
Marker250979	54.759
Marker233740	54.759
Marker238542	55.777
Marker215391	55.777
Marker239538	55.777
Marker236745	55.777
Marker226613	55.777
Marker224386	55.777
Marker213125	56.115
Marker208820	56.115
Marker240102	56.115
Marker202287	56.73
Marker244965	57.346
Marker233654	59.214
Marker239727	59.552
Marker232450	59.552
Marker217106	60.745
Marker220696	60.745
Marker215218	60.745
Marker235954	60.745
Marker237004	60.986
Marker240495	60.986
Marker216690	63.146
Marker249171	63.146
Marker216849	63.146
Marker205192	63.922
Marker219841	65.72
Marker225949	65.72
Marker221832	65.72
Marker241769	65.72
Marker218591	65.72
Marker237795	65.72
Marker206749	66.747
Marker250071	66.747
Marker219571	66.747
Marker246710	66.747
Marker234665	66.747
Marker229871	66.747
Marker204411	66.747
Marker220578	66.747
Marker204629	66.747
Marker209272	66.747
Marker207794	67.085
Marker222705	67.085
Marker208518	67.085
Marker218419	67.423
Marker243577	67.423
Marker244347	67.423
Marker205237	67.423
Marker232209	67.423
Marker230651	67.423
Marker219575	67.761
Marker229772	68.441
Marker234525	68.441
Marker231659	69.121
Marker215761	69.121
Marker220707	69.121
Marker205990	69.121
Marker226943	69.121
Marker243217	69.121
Marker211932	69.121
Marker205088	69.121
Marker231864	69.121
Marker208123	69.121
Marker248589	69.121
Marker227955	69.121
Marker210293	69.121
Marker214931	69.121
Marker240774	69.121
Marker212766	69.471
Marker240240	69.471
Marker218765	71.435
Marker229061	71.435
Marker241360	71.435
Marker246127	71.435
Marker232478	72.411
Marker237281	72.411
Marker218695	74.375
Marker248767	74.375
Marker218136	74.375
Marker205112	74.375
Marker211825	74.375
Marker211844	74.375
Marker217194	74.375
Marker214022	74.375
Marker214396	74.375
Marker209458	74.375
Marker249900	74.375
Marker220940	74.375
Marker236015	74.713
Marker247779	75.393
Marker205329	75.393
Marker242780	75.731
Marker221246	75.731
Marker241220	75.731
Marker219361	77.111
Marker231911	77.111
Marker249487	77.111
Marker226954	78.138
Marker223591	78.138
Marker227789	79.503
Marker227408	79.503
Marker202744	79.503
Marker215630	79.503
Marker248811	79.503
Marker247449	79.503
Marker237033	79.503
Marker214164	79.503
Marker221770	79.503
Marker215978	79.503
Marker222146	79.503
Marker207100	79.503
Marker224336	80.179
Marker245795	80.179
Marker248265	80.179
Marker205541	80.517
Marker219618	80.517
Marker226402	81.197
Marker222569	81.197
Marker203779	81.878
Marker224607	81.878
Marker205499	81.878
Marker221743	82.688
Marker239717	84.376
Marker247237	84.833
Marker240255	85.291
Marker219440	85.966
Marker202510	85.966
Marker205638	86.512
Marker234429	86.512
Marker203808	86.512
Marker212436	86.512
Marker241670	87.612
Marker232510	88.712
Marker251529	88.712
Marker202882	91.69
Marker238412	91.69
Marker222913	91.69
Marker202183	91.69
Marker246804	93.885
Marker246490	93.885
Marker250000	93.885
Marker212083	93.885
Marker218568	93.885
Marker205127	94.223
Marker238752	94.223
Marker251521	95.241
Marker208903	95.241
Marker243481	95.241
Marker231584	95.241
Marker226418	95.241
Marker237248	95.241
Marker247535	95.241
Marker215283	95.241
Marker223668	95.241
Marker209225	95.241
Marker220633	95.922
Marker215608	95.922
Marker216951	95.922
Marker215365	96.597
Marker218330	96.597
Marker229660	96.597
Marker217131	96.935
Marker228415	96.935
Marker207625	96.935
Marker206232	96.935
Marker232051	96.935
Marker206912	96.935
Marker231626	96.935
Marker248995	96.935
Marker214219	97.613
Marker205288	98.291
Marker206924	98.291
Marker219365	98.291
Marker243849	98.291
Marker222581	99.319
Marker251446	99.319
Marker201577	99.319
Marker224412	99.319
Marker241416	100.686
Marker224701	101.365
Marker230149	101.365
Marker212427	102.045
Marker228008	102.045
Marker215300	102.045
Marker241355	102.045
Marker250777	102.045
Marker230849	102.045
Marker211991	102.725
Marker206065	102.725
Marker251670	103.063
Marker204165	103.063
Marker225092	103.508
Marker228738	104.018
Marker251175	105.408
Marker247166	106.009
Marker213151	106.009
Marker247763	106.009
Marker240175	106.498
Marker204037	106.498
Marker242533	106.498
Marker216582	106.498
Marker209010	106.498
Marker217019	106.498
Marker239969	106.498
Marker247723	106.498
Marker212084	106.498
Marker206701	106.498
Marker234191	106.498
Marker248592	106.498
Marker206124	106.498
Marker241117	106.498
Marker209841	106.498
Marker207556	107.859
Marker217246	107.859
Marker220367	107.859
Marker223689	107.859
Marker233689	107.859
Marker208712	107.859
Marker207697	107.859
Marker251539	107.859
Marker203003	107.859
Marker218570	107.859
Marker251818	107.859
Marker234049	107.859
Marker244026	107.859
Marker211018	107.859
Marker244735	108.539
Marker213254	108.539
Marker234839	108.539
Marker218975	108.539
Marker236407	108.539
Marker232596	108.539
Marker208662	108.539
Marker249673	109.22
Marker240128	109.22
Marker235767	109.22
Marker216232	109.22
Marker251208	109.9
Marker246585	110.238
Marker233618	110.238
Marker210079	110.238
Marker228823	110.918
Marker245449	111.946
Marker216675	111.946
Marker227028	112.626
Marker250906	112.626
Marker218344	112.626
Marker205811	114.006
Marker222819	114.006
Marker240132	114.006
Marker220419	114.006
Marker220998	114.006
group 2
Marker694869	0
Marker692366	0
Marker676579	0.007
Marker677766	0.007
Marker700616	0.007
Marker707477	0.683
Marker672561	0.972
Marker692519	1.359
Marker677804	1.359
Marker699402	1.359
Marker671006	1.359
Marker679447	2.034
Marker694321	2.034
Marker695930	2.71
Marker680375	2.71
Marker692173	2.719
Marker699546	4.08
Marker677836	4.765
Marker691983	4.765
Marker711521	5.44
Marker704485	5.44
Marker682418	5.44
Marker682435	5.44
Marker699344	5.44
Marker673234	5.44
Marker668523	5.44
Marker668460	5.44
Marker703992	5.44
Marker696098	5.44
Marker692322	5.44
Marker672684	5.44
Marker686783	5.44
Marker712122	5.44
Marker710625	5.44
Marker679865	5.44
Marker688524	5.778
Marker690181	5.778
Marker711194	6.116
Marker697593	6.454
Marker687284	6.454
Marker708488	6.454
Marker674063	6.454
Marker682887	6.454
Marker691581	6.454
Marker677314	6.454
Marker674765	7.482
Marker687266	7.819
Marker669652	7.819
Marker689891	7.819
Marker676929	7.819
Marker672598	7.819
Marker671839	8.5
Marker690458	8.5
Marker681963	8.838
Marker695233	9.175
Marker698530	9.856
Marker689102	9.856
Marker672340	9.856
Marker678061	9.856
Marker704693	9.856
Marker685711	9.856
Marker703056	9.856
Marker685078	9.856
Marker688229	9.856
Marker692821	10.194
Marker686796	10.194
Marker694190	10.194
Marker671463	10.194
Marker698421	10.194
Marker698548	10.194
Marker688375	10.194
Marker692458	10.194
Marker687406	10.869
Marker681139	10.869
Marker701221	10.869
Marker705613	10.869
Marker688539	10.869
Marker679636	10.869
Marker709004	10.869
Marker712632	10.869
Marker689670	11.32
Marker686228	11.32
Marker675521	11.32
Marker710985	11.32
Marker700283	11.32
Marker710574	11.32
Marker697787	11.32
Marker702213	11.32
Marker680775	11.32
Marker675719	11.32
Marker693198	11.32
Marker712587	11.32
Marker683057	11.32
Marker710591	11.32
Marker704153	11.32
Marker700370	11.77
Marker679349	11.77
Marker712086	12.221
Marker712282	12.221
Marker698969	12.221
Marker712938	12.221
Marker694919	12.221
Marker673615	12.221
Marker679141	12.221
Marker696218	12.221
Marker682859	12.221
Marker682470	12.221
Marker691230	12.221
Marker672317	12.221
Marker676528	12.221
Marker713011	12.221
Marker709118	12.221
Marker700368	12.901
Marker689262	12.901
Marker699640	12.901
Marker711029	12.901
Marker710554	12.901
Marker702392	12.901
Marker693586	12.901
Marker709031	12.901
Marker706879	12.901
Marker672327	12.901
Marker686624	12.901
Marker682178	13.374
Marker697350	13.374
Marker668534	14.326
Marker704205	14.798
Marker710138	14.798
Marker697853	17.736
Marker698228	17.736
Marker703822	17.736
Marker708024	17.736
Marker687153	17.736
Marker703232	17.736
Marker681487	18.115
Marker682554	18.115
Marker700326	18.495
Marker688723	18.495
Marker701076	18.495
Marker673517	18.495
Marker692269	18.495
Marker709972	18.495
Marker682528	19.26
Marker699428	19.64
Marker693726	19.64
Marker675432	19.64
Marker698782	19.64
Marker696485	20.795
Marker688793	20.795
Marker700374	20.795
Marker701052	20.795
Marker684388	20.795
Marker693633	20.795
Marker678125	21.475
Marker707521	21.475
Marker685277	21.475
Marker697508	21.475
Marker704841	21.475
Marker690662	22.156
Marker697056	22.156
Marker706998	22.836
Marker676961	22.836
Marker707062	23.174
Marker693779	23.512
Marker700416	23.512
Marker711254	23.512
Marker706252	23.512
Marker671586	23.512
Marker694841	23.512
Marker699500	23.512
Marker697967	23.512
Marker697419	23.512
Marker698128	23.512
Marker696381	23.512
Marker675943	23.512
Marker689417	23.512
Marker680069	23.512
Marker706563	23.512
Marker698878	23.512
Marker695199	23.512
Marker671351	23.512
Marker676412	23.512
Marker687467	23.512
Marker682778	23.512
Marker671473	23.512
Marker708890	23.512
Marker672668	24.19
Marker687035	24.19
Marker672003	24.868
Marker700279	24.868
Marker693150	24.868
Marker669332	24.868
Marker709347	24.868
Marker673726	24.868
Marker670936	24.868
Marker671749	24.868
Marker698919	24.868
Marker708906	24.868
Marker709780	24.868
Marker698214	24.868
Marker701622	24.868
Marker688427	24.868
Marker699470	24.868
Marker674936	24.868
Marker668542	24.868
Marker706506	25.543
Marker712620	25.543
Marker681893	26.904
Marker706374	27.58
Marker670172	27.58
Marker710587	29.635
Marker702535	29.801
Marker676153	30.31
Marker678174	30.31
Marker690891	30.477
Marker689397	30.477
Marker678152	30.477
Marker703503	30.986
Marker680660	31.662
Marker687486	35.135
Marker692013	35.135
Marker673507	35.811
Marker711296	35.811
Marker707537	37.172
Marker700216	37.172
Marker710993	37.172
Marker712329	37.172
Marker685442	37.172
Marker700624	38.532
Marker691318	38.532
Marker697309	38.532
Marker711297	39.893
Marker694580	39.893
Marker702904	40.569
Marker711611	42.565
Marker683510	42.565
Marker711005	42.624
Marker702856	42.624
Marker696324	43.241
Marker710065	45.296
Marker695073	45.296
Marker704597	45.296
Marker698417	45.296
Marker691252	45.296
Marker709186	45.296
Marker674940	45.296
Marker668921	45.296
Marker682035	45.972
Marker687411	45.972
Marker670946	45.972
Marker706466	46.822
Marker688699	47.498
Marker711222	48.027
Marker675051	48.027
Marker671337	48.173
Marker681503	48.703
Marker677005	49.378
Marker711032	49.378
Marker704413	49.534
Marker699432	49.534
Marker672940	50.054
Marker701584	50.054
Marker708359	50.054
Marker707108	50.73
Marker697664	50.73
Marker697672	50.73
Marker683225	50.73
Marker669573	50.73
Marker702010	51.405
Marker705852	51.405
Marker698687	51.405
Marker683899	51.589
Marker697236	51.589
Marker676338	51.589
Marker694450	51.589
Marker708424	51.589
Marker691347	51.589
Marker677118	51.589
Marker678000	52.081
Marker700706	52.081
Marker684298	52.757
Marker708596	52.95
Marker683285	52.95
Marker668385	52.95
Marker700850	52.95
Marker699454	52.95
Marker710968	52.95
Marker672381	54.117
Marker673457	54.117
Marker689089	54.117
Marker692463	54.117
Marker685864	54.793
Marker709327	55.469
Marker712213	56.144
Marker709591	56.82
Marker673654	56.82
Marker684962	56.82
Marker676883	56.82
Marker711265	56.82
Marker687412	56.82
Marker677797	58.629
Marker686698	58.629
Marker679383	58.629
Marker679617	58.629
Marker694834	58.875
Marker705456	58.875
Marker681019	59.732
Marker707162	62.303
Marker670861	62.303
Marker702322	63.664
Marker698344	63.664
Marker709639	64.34
Marker680874	64.34
Marker684211	64.34
Marker683521	64.34
Marker696546	64.34
Marker676816	64.34
Marker705115	64.34
Marker707178	64.34
Marker691616	64.34
Marker692135	64.34
Marker683932	66.395
Marker670656	66.395
Marker701784	66.395
Marker678325	66.395
Marker673398	66.395
Marker680350	67.07
Marker690730	67.07
group 3
Marker506551	0
Marker510246	0
Marker522692	0.676
Marker494973	0.676
Marker506773	0.676
Marker525003	0.676
Marker496751	0.676
Marker489961	0.676
Marker498167	1.351
Marker495440	2.712
Marker500436	3.388
Marker524888	4.063
Marker524673	4.063
Marker518606	4.063
Marker490710	4.063
Marker509302	4.063
Marker513768	4.739
Marker515880	5.415
Marker498301	5.415
Marker522725	6.775
Marker493119	6.775
Marker524539	6.775
Marker491412	6.775
Marker518115	6.775
Marker514493	6.775
Marker520124	6.775
Marker509307	6.775
Marker498415	7.451
Marker498890	7.451
Marker489044	7.451
Marker506096	7.451
Marker523574	7.451
Marker523561	8.127
Marker490754	8.127
Marker500885	8.127
Marker519016	9.487
Marker523482	10.163
Marker522526	10.163
Marker502234	10.163
Marker518131	10.163
Marker515074	10.163
Marker503623	10.163
Marker502687	10.163
Marker519153	10.163
Marker508589	10.163
Marker508979	10.163
Marker501594	10.839
Marker524655	10.839
Marker501232	10.839
Marker513484	10.839
Marker495583	10.839
Marker503913	10.839
Marker507167	10.839
Marker497432	11.514
Marker523079	11.514
Marker504226	11.514
Marker493792	11.514
Marker521438	11.514
Marker502654	11.514
Marker503500	12.875
Marker497779	12.875
Marker514480	12.875
Marker496292	12.875
Marker518958	13.551
Marker499455	13.551
Marker494669	13.551
Marker509030	13.551
Marker522338	13.551
Marker522609	13.551
Marker519199	13.551
Marker518946	13.551
Marker490147	13.551
Marker521812	13.551
Marker512924	13.551
Marker505578	13.551
Marker490954	14.226
Marker516155	14.902
Marker520617	14.902
Marker504593	14.902
Marker516476	14.902
Marker497523	14.902
Marker521828	14.902
Marker498364	14.902
Marker506108	14.902
Marker510245	15.578
Marker524683	15.578
Marker502130	15.578
Marker499699	16.253
Marker511654	16.253
Marker491794	16.253
Marker509785	16.253
Marker512613	16.253
Marker523658	16.253
Marker508733	16.253
Marker497150	16.253
Marker515294	16.253
Marker518512	16.253
Marker499252	18.309
Marker496285	18.309
Marker507120	18.984
Marker514991	18.984
Marker513606	18.984
Marker502806	18.984
Marker494507	18.984
Marker525346	18.984
Marker493196	18.984
Marker504515	18.984
Marker503619	18.984
Marker500987	21.039
Marker504877	21.039
Marker498661	21.039
Marker507469	21.039
Marker506575	28.246
Marker511503	28.246
Marker513184	28.246
Marker506454	28.246
Marker517158	28.246
Marker495901	28.246
Marker512266	28.246
Marker518960	28.922
Marker507793	29.597
Marker520104	29.597
Marker518018	29.597
Marker521548	29.597
Marker509026	29.597
Marker490895	29.597
Marker510670	32.357
Marker507022	32.357
Marker506555	32.357
Marker504569	33.032
Marker502825	34.393
Marker508881	35.754
Marker523021	35.754
Marker509653	36.429
Marker492764	37.79
Marker509956	40.549
Marker523659	41.225
Marker524325	41.225
Marker521110	42.586
Marker488182	43.261
Marker513000	43.261
Marker505155	43.261
Marker498709	43.937
Marker515328	43.937
Marker508762	43.937
Marker509726	43.937
Marker500841	43.937
Marker497878	43.937
Marker491270	43.937
Marker494717	48.338
Marker499228	48.338
Marker508863	48.338
Marker513441	48.338
Marker492329	49.013
Marker492927	49.013
Marker504853	49.013
Marker517951	49.013
Marker500313	49.013
Marker524809	49.013
Marker501328	49.013
Marker512458	49.013
Marker494646	49.013
Marker497411	51.068
Marker524863	51.144
Marker510969	52.429
Marker506059	52.429
Marker492923	52.504
Marker492617	53.18
Marker520961	53.18
Marker523513	53.18
Marker498434	53.18
Marker501689	53.18
Marker499805	53.18
Marker494032	53.18
Marker500474	53.18
Marker522225	53.18
Marker493457	53.18
Marker507150	53.856
Marker496350	55.188
Marker510811	55.188
Marker524211	55.188
Marker501784	55.216
Marker490135	55.216
Marker503894	55.216
Marker510377	55.216
Marker518953	55.216
Marker516317	55.216
Marker518922	55.216
Marker490412	55.216
Marker515670	55.892
Marker505517	55.892
Marker513940	56.568
Marker492236	57.243
Marker509058	57.243
Marker504023	57.243
Marker495107	57.243
Marker502153	57.243
Marker503870	57.243
Marker499647	57.243
Marker517385	57.243
Marker511486	57.243
Marker519275	57.935
Marker517227	57.935
Marker500242	58.627
Marker523452	60.019
Marker490464	60.019
Marker493193	61.412
Marker508274	62.104
Marker514521	62.795
Marker505940	62.795
Marker523856	62.795
Marker491768	62.795
Marker512705	62.795
Marker515822	62.795
Marker515132	62.795
Marker500517	62.795
Marker499519	62.795
Marker522931	62.795
Marker488381	63.476
Marker500824	63.813
Marker496481	63.813
Marker514253	63.813
Marker488820	63.813
Marker506170	63.813
Marker513585	65.193
Marker518252	65.193
Marker506966	65.531
Marker506618	65.869
Marker489771	65.869
Marker514151	65.869
Marker500980	66.207
Marker514917	66.207
Marker488974	66.207
Marker514873	66.207
Marker518097	66.207
Marker510158	66.882
group 4
Marker663374	0
Marker664161	0
Marker618006	0
Marker662176	0
Marker626210	0
Marker653922	0
Marker654337	0
Marker636883	0
Marker654400	0
Marker668060	0.852
Marker647196	1.703
Marker622460	1.703
Marker654585	1.703
Marker613323	1.703
Marker666794	1.703
Marker642763	2.499
Marker617262	2.499
Marker648339	2.499
Marker621046	2.499
Marker612381	2.499
Marker637383	2.499
Marker660116	2.885
Marker667576	4.92
Marker626958	4.92
Marker655531	4.92
Marker647314	4.92
Marker631853	5.903
Marker634485	6.49
Marker619282	6.49
Marker620405	6.49
Marker632867	6.49
Marker613867	7.077
Marker623629	7.077
Marker638722	8.259
Marker631404	8.259
Marker629287	8.846
Marker630202	10.028
Marker634197	10.615
Marker635955	10.615
Marker641066	10.615
Marker657005	10.615
Marker644788	10.615
Marker615919	10.615
Marker640864	10.615
Marker614336	10.615
Marker638699	10.615
Marker667600	11.611
Marker650006	11.611
Marker612773	11.611
Marker666815	11.611
Marker621524	12.407
Marker632668	12.407
Marker634207	12.407
Marker636479	12.407
Marker656152	12.407
Marker661039	12.407
Marker617200	13.632
Marker637340	14.01
Marker628497	14.219
Marker623567	14.806
Marker648536	14.806
Marker646254	14.806
Marker664956	15.482
Marker642993	15.482
Marker617819	15.482
Marker612197	15.482
Marker643916	15.482
Marker632022	15.482
Marker643288	15.482
Marker641777	15.482
Marker628060	16.162
Marker618951	16.162
Marker626548	16.162
Marker654793	17.19
Marker640267	17.19
Marker632464	17.19
Marker642548	17.19
Marker662049	17.19
Marker619969	18.545
Marker632998	18.556
Marker635915	18.556
Marker624566	19.234
Marker644986	19.234
Marker664860	19.913
Marker656666	20.591
Marker632642	20.591
Marker662932	20.591
Marker621637	21.272
Marker616192	21.952
Marker614125	22.632
Marker644574	22.632
Marker655757	22.632
Marker626269	22.632
Marker629672	22.632
Marker656312	23.224
Marker660943	23.224
Marker635961	23.224
Marker619525	23.815
Marker653434	24.219
Marker660554	24.219
Marker624273	25.007
Marker648808	25.007
Marker623555	25.007
Marker642439	25.007
Marker619636	25.007
Marker629339	25.007
Marker617665	25.007
Marker657500	25.007
Marker646315	25.007
Marker639992	25.007
Marker630920	25.007
Marker623348	25.007
Marker623900	25.007
Marker632456	25.007
Marker667428	25.84
Marker634943	25.84
Marker641019	25.84
Marker668252	25.84
Marker652502	25.84
Marker634560	25.84
Marker630955	27.519
Marker620906	27.927
Marker616028	27.927
Marker656921	27.927
Marker620141	28.352
Marker664417	28.495
Marker624240	29.186
Marker638369	30.019
Marker615599	30.815
Marker653386	30.853
Marker629660	31.383
Marker617757	31.686
Marker661044	31.686
Marker619176	31.686
Marker621820	31.686
Marker667356	31.952
Marker655338	31.952
Marker646511	31.952
Marker631569	31.952
Marker641045	32.52
Marker627605	32.52
Marker654708	32.52
Marker624876	32.52
Marker662170	33.885
Marker665093	33.885
Marker630341	33.885
Marker631790	33.885
Marker663872	33.885
Marker642191	33.885
Marker627377	33.885
Marker668006	33.885
Marker615778	33.885
Marker650098	33.885
Marker616657	33.885
Marker640777	35.044
Marker639177	35.044
Marker641479	35.044
Marker654251	35.044
Marker667810	35.832
Marker638165	36.309
Marker627793	36.309
Marker612128	36.786
Marker659426	36.786
Marker667895	36.786
Marker615386	36.786
Marker643381	36.786
Marker662797	36.786
Marker646563	36.786
Marker628636	36.786
Marker638318	36.786
Marker627361	36.786
Marker625744	36.786
Marker613612	36.786
Marker634368	36.786
Marker633036	36.786
Marker628202	36.786
Marker655242	36.786
Marker653544	39.779
Marker648958	39.779
Marker644010	39.779
Marker659169	39.779
Marker616433	39.779
Marker667301	39.779
Marker646706	39.779
Marker614458	40.267
Marker638174	40.267
Marker664431	40.267
Marker633411	40.267
Marker634375	40.938
Marker647939	40.938
Marker637750	42.214
Marker657834	42.214
Marker616830	42.691
Marker637923	43.168
Marker659783	43.273
Marker662800	44.432
Marker628683	44.432
Marker622155	45.115
Marker618864	45.115
Marker662653	45.591
Marker665457	45.591
Marker639703	45.591
Marker612243	45.591
Marker652806	45.591
Marker651804	46.267
Marker636541	46.267
Marker630363	46.267
Marker661067	47.119
Marker613769	47.119
Marker635724	47.119
Marker663470	47.119
Marker662275	47.97
Marker626824	47.97
Marker637732	47.97
Marker660017	47.97
Marker641707	47.97
Marker638601	48.822
Marker655619	48.822
Marker635751	48.822
Marker637963	48.822
Marker612062	48.822
Marker665460	48.822
Marker650727	48.822
Marker654161	48.822
Marker626495	49.674
Marker660375	49.674
Marker638679	49.674
Marker634774	49.674
Marker639436	49.674
Marker644184	49.674
Marker658637	49.674
Marker667899	49.674
Marker638603	49.674
Marker644672	49.674
Marker623905	49.674
Marker627470	51.381
Marker655952	51.381
Marker642610	51.381
Marker620445	51.381
Marker642217	51.381
Marker645659	51.381
Marker655509	51.381
Marker623995	51.381
Marker621320	51.381
Marker660915	51.381
Marker632777	53.099
Marker658393	53.099
Marker616948	53.099
Marker652299	53.099
Marker625609	53.099
Marker637980	53.099
Marker648039	53.099
Marker656355	53.099
Marker653298	53.099
Marker614302	53.099
Marker642920	53.099
Marker640815	53.099
Marker640491	53.099
Marker614938	53.099
Marker627625	53.099
Marker649077	53.099
Marker621886	53.099
Marker655870	53.099
Marker667910	53.099
Marker654816	53.641
Marker631170	53.641
Marker616191	53.641
Marker626507	53.641
Marker653789	53.641
Marker623543	53.641
Marker660299	53.641
Marker613681	54.182
Marker652218	54.182
Marker612725	55.83
Marker665998	55.83
Marker645891	55.83
Marker638327	55.83
Marker656885	55.83
Marker664439	55.83
Marker633102	55.83
Marker642003	55.83
Marker629446	55.83
Marker625218	55.83
Marker650635	55.83
Marker612715	55.83
Marker666841	57.209
Marker663300	57.209
Marker619493	57.209
Marker638838	57.209
Marker644827	57.209
Marker642497	57.209
Marker652276	57.209
Marker616528	57.209
Marker640691	57.209
Marker658149	57.209
Marker644560	57.209
Marker623100	57.209
Marker627355	57.209
Marker621498	57.209
Marker665853	57.209
Marker629433	57.209
Marker644965	57.209
Marker668090	57.209
Marker659299	57.209
Marker647306	57.209
Marker632080	57.209
Marker629069	57.209
Marker652139	57.209
Marker657973	57.209
Marker637216	57.209
Marker612599	59.151
Marker632121	60.413
Marker633928	60.413
Marker647759	60.413
Marker637416	63.616
Marker634860	63.616
Marker625305	63.616
Marker641068	63.616
Marker650442	63.616
Marker618373	63.616
Marker650659	63.616
Marker624733	63.616
Marker653923	63.616
Marker623345	63.616
Marker662075	63.616
Marker615681	63.616
Marker648973	65.324
Marker615950	65.324
Marker648367	65.324
Marker667736	65.324
Marker665328	65.324
Marker629089	65.324
Marker635377	65.324
Marker632358	65.324
Marker664553	66.1
Marker662391	66.528
Marker651687	66.528
Marker634846	66.528
Marker635890	66.528
Marker628108	66.528
Marker629230	66.528
Marker626905	66.877
Marker649399	67.654
Marker625722	67.654
Marker647510	67.732
Marker634796	68.431
Marker613066	69.995
Marker646793	69.995
Marker644180	69.995
Marker627375	70.173
Marker667324	70.771
Marker616075	70.771
Marker637579	70.771
Marker658059	70.771
Marker647726	70.771
Marker646689	70.771
Marker667025	70.771
Marker664849	72.137
Marker627442	72.137
Marker649444	72.137
Marker638833	72.137
Marker649848	72.817
Marker666567	72.817
Marker631389	72.817
Marker619202	72.817
Marker657480	72.817
Marker632508	72.817
Marker630673	72.817
Marker621897	72.817
Marker625620	72.817
Marker639661	73.155
Marker622438	73.155
Marker646961	73.155
Marker652979	73.155
Marker647750	73.155
Marker658844	73.155
Marker651404	73.155
Marker619026	73.155
Marker667735	73.155
Marker657026	73.831
Marker642532	74.506
Marker614045	74.506
Marker668008	74.506
Marker659966	74.506
Marker618142	75.182
Marker615401	75.182
Marker649470	75.21
Marker620533	75.21
Marker643455	75.21
Marker659718	75.886
Marker626754	76.543
Marker619356	76.561
Marker642547	76.561
Marker645432	76.561
Marker621626	76.561
Marker637480	77.903
Marker612993	77.922
Marker661203	77.922
Marker622361	77.922
Marker632075	77.922
Marker667328	77.922
Marker613193	77.922
Marker640579	77.922
Marker663756	78.579
Marker641632	78.579
Marker632164	78.579
Marker661224	78.579
Marker660984	78.598
Marker619647	79.273
Marker659605	79.949
Marker647586	79.949
Marker651983	79.949
Marker644846	79.949
Marker664346	79.949
Marker628277	79.949
Marker615007	79.949
Marker613995	79.949
Marker658553	79.949
Marker654701	80.625
Marker612713	80.625
Marker619105	80.625
Marker657149	81.3
Marker657905	81.3
Marker667506	81.976
Marker619951	81.976
Marker657764	81.976
Marker659094	81.976
Marker629333	81.976
Marker616496	81.976
Marker618229	82.652
Marker646622	82.652
Marker618419	82.652
Marker655725	82.652
Marker630321	82.652
Marker619084	82.652
Marker641058	82.652
Marker640333	84.012
Marker666876	84.688
Marker614399	84.688
Marker648838	84.688
Marker627115	84.688
Marker645465	84.688
Marker640540	84.688
Marker616709	84.688
Marker636277	84.688
Marker635841	85.364
Marker636138	85.364
Marker657853	86.039
Marker634148	86.039
Marker646972	86.039
group 5
Marker855381	0
Marker870790	0
Marker878289	0
Marker848460	2.055
Marker861842	4.11
Marker862606	7.797
Marker844428	8.495
Marker871286	8.842
Marker895529	8.842
Marker894433	9.896
Marker868973	25.036
Marker882091	30.066
Marker875288	35.646
Marker892152	35.646
Marker843484	37.48
Marker847894	37.48
Marker861652	37.48
Marker853308	37.48
Marker852567	39.074
Marker849344	39.074
Marker871181	41.072
Marker895449	41.072
Marker883026	41.073
Marker865983	42.252
Marker861108	42.252
Marker864583	42.252
Marker857771	44.625
Marker860453	44.625
Marker863803	44.625
Marker859344	45.804
Marker888037	45.804
Marker868859	45.804
Marker846100	45.804
Marker857269	45.804
Marker843777	48.955
Marker878979	50.396
Marker888749	50.396
Marker869595	50.869
Marker862852	50.869
Marker862076	50.869
Marker847006	51.343
Marker891761	51.343
Marker854261	53.778
Marker889679	55.712
Marker845653	55.712
Marker844974	55.712
Marker868860	55.712
Marker888521	55.712
Marker888618	55.712
Marker874875	55.712
Marker887408	56.134
Marker886625	56.134
Marker865978	56.134
Marker851154	56.134
Marker862605	56.556
Marker878772	56.556
Marker880718	56.978
Marker885738	56.978
Marker880011	56.978
Marker869353	56.978
Marker847462	57.401
Marker885665	57.401
Marker849189	57.401
Marker886311	57.401
Marker892737	57.401
Marker890600	57.401
Marker882564	57.401
Marker864072	57.401
Marker855275	57.401
Marker885032	57.401
Marker879576	57.401
Marker869661	57.401
Marker874487	58.081
Marker881133	58.081
Marker888733	58.081
Marker864201	58.081
Marker885264	58.081
Marker856565	58.081
Marker895502	58.081
Marker889546	58.081
Marker890170	58.419
Marker874842	59.437
Marker882608	59.437
Marker846380	59.437
Marker857958	59.437
Marker859649	59.775
Marker871976	59.775
Marker879447	59.775
Marker875745	59.775
Marker851999	59.775
Marker852941	60.793
Marker894869	60.793
Marker843739	61.473
Marker844641	62.393
Marker852234	62.393
Marker882688	62.939
Marker856882	62.939
Marker884733	64.186
Marker874041	64.186
Marker885645	64.186
Marker895594	64.186
Marker866594	64.186
Marker843678	65.979
Marker859453	65.979
Marker886160	65.979
Marker887374	65.979
Marker857110	65.979
Marker882664	65.979
Marker890133	65.979
Marker845854	66.317
Marker880809	66.317
Marker887056	66.317
Marker883271	68.177
Marker876059	68.788
Marker873701	69.4
Marker872327	69.4
Marker888870	69.4
Marker894575	69.4
Marker851812	69.4
Marker850165	69.4
Marker844440	69.4
Marker887292	69.4
Marker869974	69.4
Marker883233	69.4
Marker870771	69.4
Marker845897	69.4
Marker848428	69.737
Marker883993	69.737
Marker866075	69.737
Marker882658	69.737
Marker846191	69.737
Marker844029	69.737
Marker886526	69.737
Marker855726	70.348
Marker881715	70.958
Marker853450	70.958
Marker893106	72.04
Marker869878	72.186
Marker860312	72.186
Marker889815	72.186
Marker855234	72.797
Marker868650	72.797
Marker854671	72.797
Marker866480	73.815
Marker852909	73.815
Marker886731	73.815
Marker849309	73.815
Marker879266	73.815
Marker876755	73.815
Marker874321	73.815
Marker864551	74.587
Marker851689	75.359
Marker848242	76.131
Marker893543	76.131
Marker868867	76.131
Marker864818	76.903
Marker874011	76.903
Marker868757	76.903
Marker863383	76.903
Marker875175	76.903
Marker892015	78.986
Marker876760	80.02
Marker861329	80.02
Marker848703	80.02
Marker870627	80.02
Marker848185	80.358
Marker885859	80.358
Marker865476	80.358
Marker869571	80.358
Marker858069	80.358
Marker849059	80.358
Marker873401	80.358
Marker890297	80.696
Marker855990	80.696
Marker871515	80.696
Marker858288	81.034
Marker880975	81.034
Marker886953	81.034
Marker857917	81.034
Marker861653	81.372
Marker863776	81.372
Marker875719	81.709
Marker881345	81.709
Marker867143	81.709
Marker852070	81.709
Marker863638	81.709
Marker870593	82.865
Marker853963	82.865
Marker858457	82.944
Marker863005	82.944
Marker856704	84.868
Marker884463	84.868
Marker861205	84.868
Marker858322	84.868
Marker886892	86.022
Marker884357	86.022
Marker859022	86.401
Marker861057	86.401
Marker873254	87.951
Marker893896	87.951
Marker844165	87.951
Marker895943	87.951
Marker846193	87.951
Marker870308	87.951
Marker863728	87.951
Marker894584	87.951
Marker895102	87.951
Marker886092	87.951
Marker888767	87.951
Marker861402	87.951
Marker858702	88.289
Marker879171	89.668
Marker865748	89.668
Marker879547	90.696
Marker880267	90.696
Marker847796	90.696
Marker843966	90.696
Marker846541	91.034
Marker889621	91.034
Marker871205	91.034
Marker885841	91.034
Marker849229	91.034
Marker874960	91.034
Marker877663	93.328
Marker868099	93.328
Marker866008	94.965
Marker875440	95.622
Marker858603	95.622
Marker863022	95.622
Marker850851	95.622
Marker852108	96.987
Marker853165	96.987
Marker869373	96.987
Marker867813	97.325
Marker888710	97.663
Marker872944	97.663
Marker853114	97.663
Marker885065	97.663
Marker844476	97.663
Marker893682	97.663
Marker892718	97.663
Marker865545	97.663
Marker852701	97.663
Marker850092	97.663
Marker862876	97.663
Marker888684	97.663
Marker895109	99.4
Marker884438	99.4
Marker895908	99.4
Marker844511	99.4
Marker859573	100.177
Marker884342	100.177
Marker854805	100.177
Marker890941	100.177
Marker873998	100.177
Marker886861	101.743
Marker867786	101.743
Marker875721	101.84
Marker888465	101.84
Marker875264	101.84
Marker892101	101.84
Marker854277	102.521
Marker863306	102.521
Marker843488	102.521
Marker872309	102.521
Marker882866	102.521
Marker871398	102.521
Marker890764	103.298
Marker876841	103.298
Marker845413	104.076
Marker844681	104.076
Marker871320	104.654
Marker875107	104.853
Marker871328	106.117
Marker873145	106.117
Marker887327	106.536
Marker878652	106.745
Marker873638	106.745
Marker881884	108.009
Marker844526	108.009
Marker874828	108.009
Marker893369	109.038
Marker863929	109.339
Marker870523	109.719
Marker847230	109.719
Marker866783	109.719
Marker876936	110.057
Marker874427	110.057
Marker848225	110.057
Marker874438	110.057
Marker871666	110.057
Marker880616	110.057
Marker846879	110.057
Marker855127	110.737
Marker863360	110.737
Marker859211	111.075
Marker869475	111.075
Marker873796	111.075
Marker889041	111.413
Marker845067	111.413
Marker890710	111.413
Marker848042	111.413
Marker881772	111.413
Marker885975	111.413
Marker864884	111.413
Marker865413	111.413
Marker847352	111.413
Marker850294	111.413
Marker880887	111.413
Marker870130	111.413
Marker854282	112.088
Marker889328	112.088
Marker891122	112.088
Marker859498	112.088
Marker878373	112.088
Marker889754	112.426
Marker868983	112.426
Marker892851	112.764
Marker867796	112.764
Marker864664	112.764
Marker862165	112.764
Marker852788	112.764
Marker879839	113.44
Marker878128	113.44
Marker880237	113.44
Marker867596	113.44
Marker866098	114.678
Marker850088	114.678
Marker859568	115.917
Marker862975	115.917
Marker879710	115.917
Marker843804	115.917
Marker849419	117.156
Marker868986	117.156
Marker880826	118.394
Marker850571	118.394
Marker864924	118.732
Marker873735	118.732
Marker891518	118.732
Marker882176	118.732
Marker865563	118.732
Marker885146	118.732
Marker864590	122.526
Marker875523	122.526
Marker864905	122.526
Marker855093	123.131
Marker868968	124.415
Marker852182	124.415
Marker889180	124.415
Marker869412	124.415
Marker889443	124.415
Marker889149	124.415
Marker843121	124.415
Marker877740	124.415
Marker876563	124.415
Marker889730	126.152
Marker854404	126.152
Marker854728	126.714
Marker869421	126.714
Marker860119	126.999
Marker874018	126.999
Marker893272	126.999
Marker884472	126.999
Marker844326	126.999
Marker882106	127.845
Marker876937	127.845
Marker883266	127.845
Marker886513	127.845
Marker888568	127.845
Marker843940	127.845
Marker873739	127.845
Marker855576	127.845
Marker887904	127.845
Marker894051	128.183
Marker858858	128.183
Marker866286	128.183
Marker845168	131.33
Marker844685	131.33
Marker851029	131.33
Marker846975	131.668
Marker859705	131.668
Marker857221	131.668
Marker858214	132.006
Marker882872	132.006
Marker857237	132.344
Marker849510	132.344
Marker848860	132.682
Marker853376	132.682
Marker878284	133.362
Marker868157	133.362
Marker887498	133.362
Marker846097	133.362
Marker862088	133.7
Marker881172	133.7
Marker882628	133.7
Marker846428	133.7
Marker882558	133.7
Marker850561	134.728
Marker881596	135.755
Marker885031	135.755
Marker894546	136.093
Marker875969	136.093
Marker860265	136.093
Marker885637	136.093
Marker881575	136.431
Marker845901	136.431
Marker887220	136.431
Marker893464	136.431
Marker865449	136.431
Marker884831	136.431
Marker865578	136.431
Marker851611	136.431
Marker859087	136.431
Marker852811	136.431
Marker859993	136.431
Marker858802	136.431
Marker891970	136.431
Marker889534	136.854
Marker884753	136.854
Marker851355	138.145
Marker854939	138.145
Marker881664	138.145
Marker861498	138.483
Marker866368	138.483
Marker884503	138.483
Marker859618	138.483
Marker887702	138.483
Marker884133	138.483
Marker867344	138.483
Marker892336	138.483
Marker867460	138.483
Marker863553	138.483
Marker895470	138.483
Marker852359	138.483
Marker843504	138.483
Marker882182	138.483
Marker865604	138.483
Marker891281	138.483
Marker846528	138.483
Marker873230	138.483
Marker869947	138.483
Marker856977	138.483
Marker861718	138.821
Marker889202	138.821
Marker880415	138.821
Marker895770	139.159
Marker872223	139.159
Marker853085	139.159
Marker847900	139.159
Marker886174	139.834
Marker881725	139.834
Marker851200	139.834
Marker889139	139.834
Marker870673	139.834
Marker879879	139.834
Marker857137	139.834
Marker857484	139.834
Marker894346	139.834
Marker872352	139.834
Marker870141	142.271
Marker886851	142.271
Marker852275	142.271
Marker857781	142.271
Marker875003	142.271
Marker876092	142.271
Marker891798	143.989
Marker860662	143.989
Marker868477	147.793
Marker854809	151.783
Marker861096	154.596
Marker892010	154.596
Marker886107	154.596
Marker889695	156.134
Marker880896	161.233
Marker848084	161.598
Marker855988	162.274
Marker856653	162.274
Marker870711	162.274
Marker894702	162.274
Marker889015	162.274
Marker854429	162.274
Marker884788	162.274
Marker850060	162.949
Marker862178	162.949
Marker853262	162.949
Marker869463	162.949
Marker879563	162.949
Marker873371	162.949
Marker880898	163.287
Marker881059	163.287
Marker891359	163.287
Marker890290	163.287
Marker848181	163.287
Marker869508	163.287
Marker877317	163.287
Marker883695	163.287
Marker892783	163.287
Marker852120	163.625
Marker870815	163.625
Marker892771	163.625
Marker847908	163.625
Marker849143	163.963
Marker848289	163.963
Marker884604	164.301
Marker865218	164.301
Marker874478	164.301
Marker856387	165.328
Marker862215	165.328
Marker888638	165.328
Marker854577	165.328
Marker852276	165.328
Marker850542	165.328
Marker853717	165.328
Marker870097	165.328
Marker881978	165.666
Marker882526	165.666
Marker855565	165.666
Marker843899	165.666
Marker861971	165.666
[truncated: 5,218 more rows]
