# Supplementary material for: Using specific length amplified fragment sequencing to construct the high-density genetic map for Vitis (Vitis vinifera L. × Vitis amurensis Rupr.)
Source: Front Plant Sci. 2015 Jun 4;6:393. doi: 10.3389/fpls.2015.00393 (PMC4454882; doi:10.3389/fpls.2015.00393)
Supplement: Supplementary file 3 [file Presentation_3.ZIP]

Archive with 21 entries (20 files):
- male map/
- male map/Grape.chr1.png
- male map/Grape.chr10.png
- male map/Grape.chr11.png
- male map/Grape.chr12.png
- male map/Grape.chr13.png
- male map/Grape.chr14.png
- male map/Grape.chr15.png
- male map/Grape.chr16.png
- male map/Grape.chr17.png
- male map/Grape.chr18.png
- male map/Grape.chr19.png
- male map/Grape.chr2.png
- male map/Grape.chr3.png
- male map/Grape.chr4.png
- male map/Grape.chr5.png
- male map/Grape.chr6.png
- male map/Grape.chr7.png
- male map/Grape.chr8.png
- male map/Grape.chr9.png
- male map/Thumbs.db
